# Supplementary material for: Wolbachia dominance influences the Culex quinquefasciatus microbiota
Source: Sci Rep. 2023 Nov 3;13:18980. doi: 10.1038/s41598-023-46067-2 (PMC10624681; doi:10.1038/s41598-023-46067-2)
Supplement: Supplementary file 1 — Supplementary Information. [file 41598_2023_46067_MOESM1_ESM.zip]

Archive with 5 entries (5 files):
- Table S4.xlsx
- Fig S2.tiff
- FigS1.tiff
- Suppl_Tables 1-2-5-6 and sfig legend.docx
- Table S3.xlsx
