# Supplementary material for: Wolbachia dominance influences the Culex quinquefasciatus microbiota
Source: Sci Rep. 2023 Nov 3;13:18980. doi: 10.1038/s41598-023-46067-2 (PMC10624681; doi:10.1038/s41598-023-46067-2)
Supplement: Supplementary file 1 — Supplementary Information. [file 41598_2023_46067_MOESM1_ESM.zip › Table S4.xlsx]

## Sheet: Taxonomy
OTUID	SH/GenBank	Kingdom	Phylum	Class	Order	Family	Species hypothesis (UNITE+massBLASTER)
OTU_1	UDB023795	Fungi	Ascomycota	Eurotiomycetes	Eurotiales	Aspergillaceae	Penicillium polonicum
OTU_10	UDB0780764	Fungi	Ascomycota	Saccharomycetes	Saccharomycetales	Debaryomycetaceae	Debaryomyces udenii
OTU_11	UDB0799266	Fungi	Basidiomycota	Microbotryomycetes	Sporidiobolales	Sporidiobolaceae	Rhodotorula mucilaginosa
OTU_12	UDB0799282	Fungi	Ascomycota	Leotiomycetes	Erysiphaceae	Erysiphe	Erysiphe australiana
OTU_13	MT892941	Fungi	Basidiomycota	Agaricomycetes	Agaricales	Omphalotaceae	Rhodocollybia butyracea
OTU_14	MZ068181	Fungi	Ascomycota	Sordariomycetes	Hypocreales	Hypocreales incertae sedis	Acremonium alternatum
OTU_15	MK018750	Fungi	Ascomycota	Dothideomycetes	Pleosporales	environmental samples	uncultured Pleosporales
OTU_16	KJ827121	Fungi	Ascomycota	Sordariomycetes	Hypocreales	Cordycipitaceae	Malassezia restricta
OTU_17	UDB0780772	Fungi	Ascomycota	Saccharomycetes	Debaryomycetaceae	Yamadazyma	Candida spencermartinsiae
OTU_18	MW567233	Fungi	Ascomycota	Saccharomycetes	Trichomonascaceae	Blastobotrys	Ascomycota
OTU_19	MW367649	Fungi	Ascomycota	Saccharomycetes	Pichiaceae	Ogataea	Candida boidinii
OTU_2	MW261261	Fungi	Mucoromycota	environmental samples			uncultured Mortierellomycotina
OTU_20	MW895350	Fungi	Ascomycota	Eurotiomycetes	Eurotiales	Aspergillaceae	Penicillium implicatum
OTU_21	OK562114	Fungi	Ascomycota	Dothideomycetes	Pleosporales	Pleosporineae	Curvularia heteropogonis
OTU_22	OM809818	Fungi	Ascomycota	Sordariomycetes	Hypocreales	Bionectriaceae	Filobasidium chernovii
OTU_23	OM237263	Fungi	Ascomycota	Eurotiomycetes	Eurotiales	Aspergillaceae	Penicillium neocrassum
OTU_24	UDB0802799	Fungi	Ascomycota	Eurotiomycetes	Chaetothyriales	Herpotrichiellaceae	Knufia petricola
OTU_25	AJ971454	Fungi	Ascomycota	Eurotiomycetes	unclassified Chaetothyriomycetidae		Herpotrichiellaceae
OTU_26	LC603022	Fungi	Basidiomycota	Agaricomycetes	environmental samples		uncultured Sistotremastrum
OTU_27	OU497970	Fungi	Basidiomycota	Malasseziomycetes	Malasseziaceae	environmental samples	uncultured Malassezia
OTU_28	OU497992	Fungi	Basidiomycota	Agaricomycetes	Polyporales	Polyporaceae	Trametes cubensis
OTU_29	UDB0754162	Fungi	Ascomycota	Dothideomycetes	Pleosporales	Pleosporaceae	Alternaria planifunda
OTU_3	MF487665	Fungi	Basidiomycota	Agaricomycetes	Geastrales	environmental samples	uncultured Geastrales
OTU_30	UDB0799308	Fungi	Ascomycota	Eurotiomycetes	Eurotiales	Aspergillaceae	Aspergillus ruber
OTU_31	UDB035313	Fungi	Basidiomycota	Tremellomycetes	Trichosporonaceae	Cutaneotrichosporon	Cutaneotrichosporon debeurmannianum
OTU_32	LC529182	Fungi	Basidiomycota	Agaricomycetes	Polyporales	Podoscyphaceae	Abortiporus biennis
OTU_33	UDB0802262	Fungi	Basidiomycota	Agaricomycetes	environmental samples		uncultured Auriculariales
OTU_34	MF485175	Fungi	Basidiomycota	Agaricomycetes	Agaricales	Psathyrellaceae	Psathyrella fusca
OTU_35	UDB0778555	Fungi	Basidiomycota	Agaricomycetes	Corticiaceae	Sistotrema	Sistotrema
OTU_36	MH003468	Fungi	Ascomycota	Eurotiomycetes	Eurotiales	Aspergillaceae	Aspergillus piperis
OTU_37	UDB035087	Fungi	Basidiomycota	Exobasidiomycetes	Graphiolaceae	Graphiola	Graphiola phoenicis
OTU_38	KY424483	Fungi	Ascomycota	Sordariomycetes	Hypocreales	Hypocreales incertae sedis	Pezizomycotina
OTU_39	MK848676	Fungi	Basidiomycota	Tremellomycetes	Mrakiaceae	Mrakia	Mrakia aquatica
OTU_4	KU550579	Fungi	Basidiomycota	Agaricostilbomycetes	Agaricostilbaceae	Sterigmatomyces	Sterigmatomyces halophilus
OTU_40	MW248450	Fungi	Ascomycota	Sordariomycetes	Hypocreales	Hypocreales incertae sedis	Acremonium sordidulum
OTU_41	OK275114	Fungi	Ascomycota	Eurotiomycetes			Chaetothyriales
OTU_42	OU989229	Fungi	Mortierellomycota	Mortierellomycetes	Mortierellales	Mortierellaceae	Podila humilis
OTU_43	KU551014	Fungi	Basidiomycota	Agaricomycetes	Cantharellales	Hydnaceae	Sistotrema
OTU_44	UDB039562	Fungi	Basidiomycota	Agaricomycetes	Russulaceae	environmental samples	Russula
OTU_45	GU054305	Fungi	Basidiomycota	Agaricomycetes	Phanerochaetaceae	Bjerkandera	Polyporales
OTU_46	LC367872	Fungi	Ascomycota	Pezizomycetes			Pezizomycetes
OTU_47	KX958033	Fungi	Ascomycota	Dothideomycetes	Pleosporales	Pleosporineae	Phaeosphaeria podocarpi
OTU_48	JQ761598	Fungi	Basidiomycota	Agaricomycetes	Agaricales	Cortinariaceae	Inocybe
OTU_49	OU989472	Fungi	Basidiomycota	Exobasidiomycetes	Brachybasidiaceae	Meira	Meira nashicola
OTU_5	KY694686	Fungi	Ascomycota	Dothideomycetes	Capnodiales	unclassified Capnodiales	Capnodiales
OTU_50	LC367768	Fungi	Ascomycota	Lecanoromycetes	Ostropomycetidae	Ostropales	Cruentotrema thailandicum
OTU_51	MT613693	Fungi	Ascomycota	Eurotiomycetes	Chaetothyriales	Herpotrichiellaceae	Herpotrichiellaceae
OTU_52	LC573996	Fungi	Ascomycota	Saccharomycetes	Saccharomycetaceae	Saccharomyces	Saccharomyces cerevisiae
OTU_53	AB847033	Fungi	Ascomycota	Eurotiomycetes	Chaetothyriales	Herpotrichiellaceae	Sistotrema chloroporum
OTU_54	OM348917	Fungi	Ascomycota	Eurotiomycetes	Chaetothyriales	Herpotrichiellaceae	Cladophialophora cabanerensis
OTU_55	GQ996076	Fungi	Ascomycota	Eurotiomycetes	Eurotiales	Aspergillaceae	Phialomyces macrosporus
OTU_56	KY769860	Fungi	Basidiomycota	Agaricomycetes	Agaricales	Cortinariaceae	Gymnopilus dunensis
OTU_57	MW261261	Fungi	Mucoromycota	environmental samples			uncultured Mortierellomycotina
OTU_58	MT151650	Fungi	Ascomycota	Eurotiomycetes	Eurotiales	Aspergillaceae	Paecilomyces verricosus
OTU_59	OU496686	Fungi	Basidiomycota	Malasseziomycetes	Malasseziaceae	environmental samples	Malasseziaceae
OTU_6	MG938055	Fungi	Ascomycota	Dothideomycetes	Pleosporales	Didymellaceae	Didymella exigua
OTU_60	MH364491	Fungi	Ascomycota	Dothideomycetes			Dothideomycetes
OTU_61	HQ436053	Fungi	Ascomycota	Eurotiomycetes	Eurotiales	Aspergillaceae	Aspergillus tardicrescens
OTU_7	UDB01004560	Fungi	Ascomycota	Sordariomycetes	Hypocreales	unclassified Hypocreales	Hypocreales
OTU_8	KR081414	Fungi	Ascomycota	Eurotiomycetes	Eurotiales	Aspergillaceae	Aspergillus glabripes
OTU_9	MK367421	Fungi	Ascomycota	Dothideomycetes	Pleosporales	Pleosporaceae	Alternaria planifunda

## Sheet: Counts
OTUID	L	L-tet	M	M-tet	SF	SF-tet	BF	BF-tet		*L: larvae, M: sucrose-fed male, SF: sucrose-fed females, BF: blood-fed females. Tetracycline treated isoline is indicated with the suffix (-tet).
OTU_1	9013	1214	7653	16042	3522	1207	13	0
OTU_2	8926	15675	21	26	0	0	0	0
OTU_3	221	51568	0	11	9	39	0	0
OTU_4	224	6	72	340	10	388	0	21
OTU_5	66	78	131	356	15	203	0	0
OTU_6	0	28	198	206	5	60	0	0
OTU_7	153	30	30	25	19	112	0	0
OTU_8	331	171	26	10	0	0	4	0
OTU_9	77	98	12	0	36	0	0	0
OTU_10	15	72	101	35	0	0	0	0
OTU_11	0	0	78	12	56	0	0	0
OTU_12	0	0	0	127	0	0	0	0
OTU_13	0	0	0	0	0	110	0	0
OTU_14	0	0	9	8	0	60	0	0
OTU_15	3	0	0	0	0	44	0	0
OTU_16	7	32	30	0	6	0	0	0
OTU_17	0	0	0	35	0	0	0	0
OTU_18	0	0	33	0	0	0	0	0
OTU_19	0	0	0	0	0	31	0	0
OTU_20	0	0	26	0	7	0	0	0
OTU_21	13	23	0	0	0	0	0	0
OTU_22	0	0	0	0	0	25	0	0
OTU_23	0	0	0	0	0	24	0	0
OTU_24	0	0	0	21	0	0	0	0
OTU_25	39	0	0	0	0	0	0	0
OTU_26	17	0	0	0	0	0	0	0
OTU_27	9	0	0	7	0	0	0	0
OTU_28	0	0	0	0	0	0	0	15
OTU_29	0	0	0	0	0	16	0	0
OTU_30	12	0	16	0	0	0	0	0
OTU_31	0	0	1	6	7	0	0	0
OTU_32	0	23	0	0	0	0	0	0
OTU_33	1	14	0	0	0	0	0	0
OTU_34	0	12	0	0	0	0	0	0
OTU_35	0	0	0	11	0	0	0	0
OTU_36	4	0	0	8	0	0	0	0
OTU_37	0	0	0	10	0	0	0	0
OTU_38	7	0	0	0	0	5	0	0
OTU_39	0	0	11	0	0	0	0	0
OTU_40	4	0	0	4	0	2	0	0
OTU_41	13	0	0	0	0	0	0	0
OTU_42	17	0	0	0	0	0	0	0
OTU_43	0	0	0	0	10	0	0	0
OTU_44	25	0	0	0	0	0	0	0
OTU_45	0	0	7	0	0	0	0	0
OTU_46	14	0	0	0	0	0	0	0
OTU_47	0	0	7	0	0	0	0	0
OTU_48	10	0	0	0	0	0	0	0
OTU_49	0	0	0	0	7	0	0	0
OTU_50	7	0	0	0	0	0	0	0
OTU_51	6	0	0	0	0	0	0	0
OTU_52	0	3	0	0	0	0	0	0
OTU_53	13	0	0	0	0	0	0	0
OTU_54	11	0	0	0	0	0	0	0
OTU_55	4	0	0	0	0	0	0	0
OTU_56	0	9	0	0	0	0	0	0
OTU_57	106	201	0	0	0	0	0	0
OTU_58	0	0	0	2	0	0	0	0
OTU_59	0	0	0	0	0	0	0	3
OTU_60	0	0	0	0	0	2	0	0
OTU_61	2	0	0	0	0	0	0	0
Total	19370	69257	8462	17302	3709	2328	17	39

## Sheet: Rel.abund
OTUID	L	L-tet	M	M-tet	SF	SF-tet	BF	BF-tet		*L: larvae, M: sucrose-fed male, SF: sucrose-fed females, BF: blood-fed females. Tetracycline treated isoline is indicated with the suffix (-tet).
OTU_1	0.465307	0.0175289	0.904396	0.927176	0.949582	0.518471	0.764706	0
OTU_2	0.460816	0.226331	0.00248168	0.00150272	0	0	0	0
OTU_3	0.0114094	0.744589	0	0.000635765	0.00242653	0.0167526	0	0
OTU_4	0.0115643	8.66338e-05	0.00850863	0.0196509	0.00269614	0.166667	0	0.538462
OTU_5	0.00340733	0.00112624	0.015481	0.0205757	0.00404422	0.0871993	0	0
OTU_6	0	0.000404291	0.0233987	0.0119061	0.00134807	0.0257732	0	0
OTU_7	0.00789881	0.000433169	0.00354526	0.00144492	0.00512267	0.04811	0	0
OTU_8	0.0170883	0.00246906	0.00307256	0.000577968	0	0	0.235294	0
OTU_9	0.00397522	0.00141502	0.0014181	0	0.00970612	0	0	0
OTU_10	0.000774393	0.00103961	0.0119357	0.00202289	0	0	0	0
OTU_11	0	0	0.00921768	0.000693561	0.0150984	0	0	0
OTU_12	0	0	0	0.00734019	0	0	0	0
OTU_13	0	0	0	0	0	0.0472509	0	0
OTU_14	0	0	0.00106358	0.000462374	0	0.0257732	0	0
OTU_15	0.000154879	0	0	0	0	0.0189003	0	0
OTU_16	0.000361384	0.000462047	0.00354526	0	0.00161769	0	0	0
OTU_17	0	0	0	0.00202289	0	0	0	0
OTU_18	0	0	0.00389979	0	0	0	0	0
OTU_19	0	0	0	0	0	0.0133162	0	0
OTU_20	0	0	0.00307256	0	0.0018873	0	0	0
OTU_21	0.000671141	0.000332096	0	0	0	0	0	0
OTU_22	0	0	0	0	0	0.0107388	0	0
OTU_23	0	0	0	0	0	0.0103093	0	0
OTU_24	0	0	0	0.00121373	0	0	0	0
OTU_25	0.00201342	0	0	0	0	0	0	0
OTU_26	0.000877646	0	0	0	0	0	0	0
OTU_27	0.000464636	0	0	0.000404578	0	0	0	0
OTU_28	0	0	0	0	0	0	0	0.384615
OTU_29	0	0	0	0	0	0.00687285	0	0
OTU_30	0.000619515	0	0.00189081	0	0	0	0	0
OTU_31	0	0	0.000118175	0.000346781	0.0018873	0	0	0
OTU_32	0	0.000332096	0	0	0	0	0	0
OTU_33	5.16262e-05	0.000202146	0	0	0	0	0	0
OTU_34	0	0.000173268	0	0	0	0	0	0
OTU_35	0	0	0	0.000635765	0	0	0	0
OTU_36	0.000206505	0	0	0.000462374	0	0	0	0
OTU_37	0	0	0	0.000577968	0	0	0	0
OTU_38	0.000361384	0	0	0	0	0.00214777	0	0
OTU_39	0	0	0.00129993	0	0	0	0	0
OTU_40	0.000206505	0	0	0.000231187	0	0.000859107	0	0
OTU_41	0.000671141	0	0	0	0	0	0	0
OTU_42	0.000877646	0	0	0	0	0	0	0
OTU_43	0	0	0	0	0.00269614	0	0	0
OTU_44	0.00129066	0	0	0	0	0	0	0
OTU_45	0	0	0.000827228	0	0	0	0	0
OTU_46	0.000722767	0	0	0	0	0	0	0
OTU_47	0	0	0.000827228	0	0	0	0	0
OTU_48	0.000516262	0	0	0	0	0	0	0
OTU_49	0	0	0	0	0.0018873	0	0	0
OTU_50	0.000361384	0	0	0	0	0	0	0
OTU_51	0.000309757	0	0	0	0	0	0	0
OTU_52	0	4.33169e-05	0	0	0	0	0	0
OTU_53	0.000671141	0	0	0	0	0	0	0
OTU_54	0.000567888	0	0	0	0	0	0	0
OTU_55	0.000206505	0	0	0	0	0	0	0
OTU_56	0	0.000129951	0	0	0	0	0	0
OTU_57	0.00547238	0.00290223	0	0	0	0	0	0
OTU_58	0	0	0	0.000115594	0	0	0	0
OTU_59	0	0	0	0	0	0	0	0.0769231
OTU_60	0	0	0	0	0	0.000859107	0	0
OTU_61	0.000103252	0	0	0	0	0	0	0
