# Supplementary material for: Wolbachia dominance influences the Culex quinquefasciatus microbiota
Source: Sci Rep. 2023 Nov 3;13:18980. doi: 10.1038/s41598-023-46067-2 (PMC10624681; doi:10.1038/s41598-023-46067-2)
Supplement: Supplementary file 1 — Supplementary Information. [file 41598_2023_46067_MOESM1_ESM.zip › Table S3.xlsx]

## Sheet: Taxonomy
OTUID	Taxonomy	Phylum	Class	Order	Family	Genus
OTU_1	Bacteria(100)	Proteobacteria(100)	Alphaproteobacteria(100)	Rickettsiales(100)	Anaplasmataceae(100)	Wolbachia(100)
OTU_2	Bacteria(100)	Proteobacteria(100)	Gammaproteobacteria(100)	Enterobacterales(99)	Thorselliaceae(99)	Thorsellia(99)
OTU_3	Bacteria(100)	Proteobacteria(100)	Gammaproteobacteria(100)	Enterobacterales(100)	Yersiniaceae(100)	Serratia(99)
OTU_4	Bacteria(100)	Bacteroidota(100)	Bacteroidia(100)	Flavobacteriales(100)	Weeksellaceae(100)	Elizabethkingia(100)
OTU_5	Bacteria(100)	Proteobacteria(100)	Gammaproteobacteria(100)	Xanthomonadales(100)	Xanthomonadaceae(100)	Pseudoxanthomonas(99)
OTU_6	Bacteria(100)	Proteobacteria(100)	Alphaproteobacteria(100)	Rhizobiales(100)	Xanthobacteraceae(100)	Xanthobacter(94)
OTU_7	Bacteria(100)	Proteobacteria(100)	Alphaproteobacteria(100)	Rhizobiales(100)	Xanthobacteraceae(100)	Ancylobacter(90)
OTU_8	Bacteria(100)	Proteobacteria(100)	Gammaproteobacteria(100)	Aeromonadales(100)	Aeromonadaceae(100)	Aeromonas(100)
OTU_9	Bacteria(100)	Proteobacteria(100)	Gammaproteobacteria(100)	Xanthomonadales(100)	Xanthomonadaceae(100)	Stenotrophomonas(100)
OTU_10	Bacteria(100)	Firmicutes(100)	Bacilli(100)	Exiguobacterales(100)	Exiguobacteraceae(100)	Exiguobacterium(100)
OTU_11	Bacteria(100)	Actinobacteriota(100)	Actinobacteria(100)	Corynebacteriales(100)	Mycobacteriaceae(100)	Mycobacterium(100)
OTU_12	Bacteria(100)	Proteobacteria(100)	Alphaproteobacteria(100)	Sphingomonadales(100)	Sphingomonadaceae(100)	Sandaracinobacter(100)
OTU_13	Bacteria(100)	Proteobacteria(100)	Alphaproteobacteria(100)	Acetobacterales(100)	Acetobacteraceae(100)	Roseomonas(99)
OTU_14	Bacteria(100)	Firmicutes(100)	Clostridia(100)	Clostridia_or(100)	Hungateiclostridiaceae(100)	Saccharofermentans(100)
OTU_15	Bacteria(100)	Actinobacteriota(100)	Actinobacteria(100)	Micrococcales(100)	Microbacteriaceae(100)	Microbacteriaceae(100)
OTU_16	Bacteria(100)	Proteobacteria(100)	Gammaproteobacteria(100)	Pseudomonadales(100)	Moraxellaceae(100)	Acinetobacter(100)
OTU_17	Bacteria(100)	Bacteroidota(100)	Bacteroidia(100)	Bacteroidales(100)	Rikenellaceae(100)	Rikenellaceae_RC9_gut_group(100)
OTU_18	Bacteria(100)	Proteobacteria(100)	Alphaproteobacteria(100)	Rhodobacterales(100)	Rhodobacteraceae(100)	Rhodobacteraceae(100)
OTU_19	Bacteria(100)	Proteobacteria(100)	Gammaproteobacteria(100)	Burkholderiales(100)	Comamonadaceae(100)	Delftia(99)
OTU_20	Bacteria(100)	Proteobacteria(100)	Alphaproteobacteria(100)	Acetobacterales(100)	Acetobacteraceae(100)	Acetobacter(96)
OTU_21	Bacteria(100)	Proteobacteria(100)	Alphaproteobacteria(100)	Caulobacterales(100)	Caulobacteraceae(100)	Brevundimonas(100)
OTU_22	Bacteria(100)	Actinobacteriota(100)	Actinobacteria(100)	Micrococcales(100)	Microbacteriaceae(100)	Leucobacter(98)
OTU_23	Bacteria(100)	Proteobacteria(100)	Gammaproteobacteria(100)	Burkholderiales(100)	Comamonadaceae(100)	Hydrogenophaga(97)
OTU_24	Bacteria(100)	Bacteroidota(100)	Bacteroidia(100)	Sphingobacteriales(100)	Sphingobacteriaceae(100)	Sphingobacterium(97)
OTU_25	Bacteria(100)	Chloroflexi(100)	Chloroflexia(100)	Thermomicrobiales(100)	JG30-KF-CM45(100)	JG30-KF-CM45_ge(100)
OTU_28	Bacteria(100)	Proteobacteria(100)	Alphaproteobacteria(100)	Rhodobacterales(100)	Rhodobacteraceae(100)	Rhodobacter(88)
OTU_29	Bacteria(100)	Proteobacteria(100)	Gammaproteobacteria(100)	Pseudomonadales(100)	Pseudomonadaceae(100)	Pseudomonas(93)
OTU_30	Bacteria(100)	Patescibacteria(100)	Gracilibacteria(100)	Absconditabacteriales_(SR1)(100)	Absconditabacteriales_(SR1)_fa(100)	Absconditabacteriales_(SR1)_ge(100)
OTU_31	Bacteria(100)	Bacteroidota(100)	Bacteroidia(100)	Sphingobacteriales(100)	Sphingobacteriaceae(100)	Sphingobacterium(100)
OTU_32	Bacteria(100)	Proteobacteria(100)	Gammaproteobacteria(100)	Burkholderiales(100)	Burkholderiaceae(100)	Limnobacter(100)
OTU_33	Bacteria(100)	Firmicutes(100)	Negativicutes(100)	Acidaminococcales(100)	Acidaminococcaceae(100)	Succiniclasticum(100)
OTU_34	Bacteria(100)	Firmicutes(100)	Clostridia(100)	Oscillospirales(100)	Oscillospiraceae(100)	NK4A214_group(100)
OTU_35	Bacteria(100)	Bacteroidota(100)	Bacteroidia(100)	Bacteroidales(100)	Prevotellaceae(100)	Prevotella(99)
OTU_36	Bacteria(100)	Firmicutes(100)	Clostridia(100)	Clostridia_or(100)	Hungateiclostridiaceae(100)	Saccharofermentans(100)
OTU_37	Bacteria(100)	Bacteroidota(100)	Bacteroidia(100)	Bacteroidales(100)	Prevotellaceae(100)	Prevotella(100)
OTU_38	Bacteria(100)	Bacteroidota(100)	Bacteroidia(100)	Bacteroidales(100)	Prevotellaceae(100)	Prevotella(100)
OTU_39	Archaea(100)	Euryarchaeota(100)	Methanobacteria(100)	Methanobacteriales(100)	Methanobacteriaceae(100)	Methanobrevibacter(100)
OTU_40	Bacteria(100)	Bacteroidota(100)	Bacteroidia(100)	Flavobacteriales(100)	Flavobacteriaceae(100)	Flavobacterium(99)
OTU_41	Bacteria(100)	Bacteroidota(100)	Bacteroidia(100)	Bacteroidales(100)	Bacteroidales_BS11_gut_group(100)	Bacteroidales_BS11_gut_group_ge(100)
OTU_42	Bacteria(100)	Proteobacteria(100)	Alphaproteobacteria(100)	Rhizobiales(100)	Kaistiaceae(100)	Kaistia(100)
OTU_43	Bacteria(100)	Actinobacteriota(100)	Actinobacteria(100)	Micrococcales(100)	Micrococcales(100)	Micrococcales(100)
OTU_44	Bacteria(100)	Proteobacteria(100)	Alphaproteobacteria(100)	Zavarziniales(100)	Zavarziniaceae(100)	Zavarzinia(100)
OTU_45	Bacteria(100)	Bacteroidota(100)	Bacteroidia(100)	Bacteroidales(100)	Bacteroidaceae(100)	Bacteroides(100)
OTU_46	Bacteria(100)	Bacteroidota(100)	Bacteroidia(100)	Bacteroidales(100)	Rikenellaceae(100)	Rikenellaceae_RC9_gut_group(100)
OTU_47	Bacteria(100)	Bacteroidota(100)	Bacteroidia(100)	Bacteroidales(100)	Prevotellaceae(100)	Prevotella(100)
OTU_48	Bacteria(100)	Firmicutes(100)	Clostridia(100)	Oscillospirales(100)	Oscillospirales_fa(100)	Oscillospirales_ge(100)
OTU_49	Bacteria(100)	Proteobacteria(100)	Alphaproteobacteria(100)	Rhizobiales(100)	Stappiaceae(99)	Pannonibacter(98)
OTU_50	Bacteria(100)	Bacteroidota(100)	Bacteroidia(100)	Flavobacteriales(100)	Flavobacteriaceae(100)	Flavobacterium(100)
OTU_51	Bacteria(100)	Bacteroidota(100)	Bacteroidia(100)	Bacteroidales(100)	Rikenellaceae(100)	Rikenellaceae_RC9_gut_group(100)
OTU_52	Bacteria(100)	Bacteroidota(100)	Bacteroidia(100)	Chitinophagales(100)	Chitinophagaceae(100)	Chitinophagaceae(100)
OTU_53	Bacteria(100)	Firmicutes(100)	Clostridia(100)	Lachnospirales(100)	Lachnospiraceae(100)	Lachnoclostridium(86)
OTU_54	Bacteria(100)	Firmicutes(100)	Clostridia(100)	Oscillospirales(100)	Oscillospiraceae(100)	UCG-002(100)
OTU_55	Bacteria(100)	Bacteroidota(100)	Bacteroidia(100)	Bacteroidales(100)	Bacteroidaceae(100)	Bacteroides(100)
OTU_56	Bacteria(100)	Firmicutes(100)	Bacilli(100)	Bacillales(100)	Bacillaceae(100)	Bacillus(100)
OTU_57	Bacteria(100)	Bacteroidota(100)	Bacteroidia(100)	Bacteroidales(100)	Rikenellaceae(100)	Rikenellaceae_RC9_gut_group(100)
OTU_58	Bacteria(100)	Firmicutes(100)	Clostridia(100)	Clostridia_UCG-014(100)	Clostridia_UCG-014_fa(100)	Clostridia_UCG-014_ge(100)
OTU_59	Bacteria(100)	Proteobacteria(100)	Alphaproteobacteria(100)	Rhizobiales(100)	Rhizobiaceae(100)	Aminobacter(85)
OTU_60	Bacteria(100)	Actinobacteriota(100)	Acidimicrobiia(100)	Microtrichales(100)	Iamiaceae(100)	Iamia(100)
OTU_61	Bacteria(100)	Firmicutes(100)	Clostridia(100)	Oscillospirales(100)	Oscillospiraceae(100)	Papillibacter(100)
OTU_62	Bacteria(100)	Actinobacteriota(100)	Actinobacteria(100)	Propionibacteriales(100)	Propionibacteriaceae(100)	Tessaracoccus(100)
OTU_63	Bacteria(100)	Firmicutes(100)	Clostridia(100)	Clostridia_UCG-014(100)	Clostridia_UCG-014_fa(100)	Clostridia_UCG-014_ge(100)
OTU_64	Bacteria(100)	Firmicutes(100)	Clostridia(100)	Oscillospirales(100)	Ruminococcaceae(100)	Ruminococcus(100)
OTU_66	Bacteria(100)	Firmicutes(100)	Clostridia(100)	Oscillospirales(98)	Oscillospiraceae(98)	Oscillospiraceae(98)
OTU_68	Bacteria(100)	Firmicutes(100)	Bacilli(100)	Lactobacillales(100)	Streptococcaceae(100)	Streptococcus(100)
OTU_69	Bacteria(100)	Actinobacteriota(100)	Actinobacteria(100)	Micrococcales(100)	Microbacteriaceae(100)	Microbacterium(94)
OTU_70	Bacteria(100)	Firmicutes(100)	Clostridia(100)	Lachnospirales(100)	Lachnospiraceae(100)	Butyrivibrio(100)
OTU_71	Bacteria(100)	Proteobacteria(100)	Gammaproteobacteria(100)	Pseudomonadales(100)	Moraxellaceae(100)	Acinetobacter(100)
OTU_72	Bacteria(100)	Proteobacteria(100)	Gammaproteobacteria(100)	Enterobacterales(100)	Enterobacteriaceae(100)	Escherichia-Shigella(100)
OTU_73	Bacteria(100)	Bacteroidota(100)	Bacteroidia(100)	Sphingobacteriales(100)	Sphingobacteriaceae(100)	Sphingobacterium(100)
OTU_74	Bacteria(100)	Bacteroidota(100)	Bacteroidia(100)	Sphingobacteriales(98)	Sphingobacteriaceae(93)	Sphingobacteriaceae(93)
OTU_75	Bacteria(100)	Firmicutes(100)	Clostridia(100)	Lachnospirales(100)	Lachnospiraceae(100)	Lachnospiraceae_ge(99)
OTU_76	Bacteria(100)	Proteobacteria(100)	Alphaproteobacteria(100)	Sphingomonadales(100)	Sphingomonadaceae(100)	Sphingomonas(94)
OTU_77	Bacteria(100)	Bacteroidota(100)	Bacteroidia(100)	Bacteroidales(100)	F082(100)	F082_ge(100)
OTU_78	Bacteria(100)	Firmicutes(100)	Negativicutes(100)	Acidaminococcales(100)	Acidaminococcaceae(100)	Succiniclasticum(100)
OTU_79	Bacteria(100)	Firmicutes(99)	Clostridia(99)	Clostridia_or(98)	Hungateiclostridiaceae(98)	Hungateiclostridiaceae(98)
OTU_80	Bacteria(100)	Firmicutes(100)	Clostridia(100)	Christensenellales(100)	Christensenellaceae(100)	Christensenellaceae_R-7_group(98)
OTU_81	Bacteria(100)	Proteobacteria(100)	Gammaproteobacteria(100)	Burkholderiales(100)	Comamonadaceae(100)	Comamonas(87)
OTU_82	Bacteria(100)	Firmicutes(100)	Clostridia(100)	Lachnospirales(100)	Lachnospiraceae(100)	Lachnospiraceae_ND3007_group(100)
OTU_83	Bacteria(99)	Bacteroidota(99)	Bacteroidia(99)	Bacteroidales(98)	Rikenellaceae(97)	Rikenellaceae_RC9_gut_group(97)
OTU_84	Bacteria(100)	Patescibacteria(100)	Saccharimonadia(100)	Saccharimonadales(100)	Saccharimonadaceae(100)	Candidatus_Saccharimonas(100)
OTU_85	Bacteria(100)	Bacteroidota(100)	Bacteroidia(100)	Bacteroidales(99)	Rikenellaceae(99)	Rikenellaceae_RC9_gut_group(99)
OTU_87	Bacteria(100)	Firmicutes(100)	Clostridia(100)	Lachnospirales(100)	Lachnospiraceae(100)	Butyrivibrio(100)
OTU_88	Bacteria(100)	Firmicutes(100)	Clostridia(100)	Oscillospirales(100)	UCG-010(100)	UCG-010_ge(100)
OTU_89	Bacteria(100)	Firmicutes(100)	Bacilli(100)	Lactobacillales(100)	Leuconostocaceae(100)	Leuconostoc(100)
OTU_90	Bacteria(100)	Firmicutes(100)	Clostridia(100)	Christensenellales(100)	Christensenellaceae(100)	Christensenellaceae_R-7_group(100)
OTU_91	Bacteria(100)	Firmicutes(100)	Clostridia(100)	Clostridia_or(100)	Hungateiclostridiaceae(100)	Saccharofermentans(100)
OTU_92	Bacteria(100)	Bacteroidota(100)	Bacteroidia(100)	Bacteroidales(100)	Rikenellaceae(100)	Rikenellaceae_RC9_gut_group(100)
OTU_93	Bacteria(100)	Firmicutes(100)	Clostridia(100)	Clostridia_UCG-014(100)	Clostridia_UCG-014_fa(100)	Clostridia_UCG-014_ge(100)
OTU_95	Bacteria(100)	Bacteroidota(100)	Bacteroidia(100)	Bacteroidales(100)	Prevotellaceae(100)	Prevotella(96)
OTU_96	Bacteria(100)	Firmicutes(100)	Clostridia(100)	Clostridia_UCG-014(100)	Clostridia_UCG-014_fa(100)	Clostridia_UCG-014_ge(100)
OTU_97	Bacteria(100)	Verrucomicrobiota(100)	Verrucomicrobiae(100)	Pedosphaerales(100)	Pedosphaeraceae(100)	DEV114(100)
OTU_98	Bacteria(100)	Bacteroidota(100)	Bacteroidia(100)	Bacteroidales(100)	Rikenellaceae(100)	Rikenellaceae_RC9_gut_group(100)
OTU_99	Bacteria(100)	Firmicutes(100)	Clostridia(100)	Peptostreptococcales-Tissierellales(100)	Anaerovoracaceae(100)	Anaerovoracaceae_ge(100)
OTU_100	Bacteria(100)	Firmicutes(100)	Clostridia(100)	Oscillospirales(100)	Ruminococcaceae(100)	Ruminococcus(100)
OTU_101	Bacteria(100)	Bacteroidota(100)	Bacteroidia(100)	Bacteroidales(100)	Rikenellaceae(100)	Rikenellaceae_RC9_gut_group(100)
OTU_102	Bacteria(100)	Firmicutes(100)	Bacilli(100)	RF39(100)	RF39_fa(100)	RF39_ge(100)
OTU_103	Bacteria(100)	Firmicutes(100)	Clostridia(100)	Lachnospirales(100)	Lachnospiraceae(100)	Lachnospiraceae(100)
OTU_104	Bacteria(100)	Bacteroidota(100)	Bacteroidia(100)	Bacteroidales(100)	Prevotellaceae(100)	Prevotella(100)
OTU_105	Bacteria(100)	Firmicutes(100)	Clostridia(100)	Oscillospirales(100)	Oscillospiraceae(100)	NK4A214_group(97)
OTU_106	Bacteria(100)	Firmicutes(100)	Clostridia(100)	Oscillospirales(100)	Oscillospiraceae(100)	UCG-005(100)
OTU_107	Bacteria(100)	Firmicutes(100)	Bacilli(100)	Staphylococcales(100)	Staphylococcaceae(100)	Staphylococcus(100)
OTU_108	Bacteria(100)	Proteobacteria(100)	Alphaproteobacteria(100)	Caulobacterales(100)	Caulobacteraceae(100)	Caulobacter(100)
OTU_109	Bacteria(100)	Bacteroidota(100)	Bacteroidia(100)	Bacteroidales(100)	Bacteroidales_BS11_gut_group(100)	Bacteroidales_BS11_gut_group_ge(100)
OTU_110	Bacteria(100)	Bacteroidota(100)	Bacteroidia(100)	Bacteroidales(100)	Prevotellaceae(100)	Prevotella(94)
OTU_111	Bacteria(100)	Firmicutes(100)	Clostridia(100)	Lachnospirales(100)	Lachnospiraceae(100)	Lachnospiraceae(100)
OTU_112	Bacteria(100)	Proteobacteria(100)	Gammaproteobacteria(100)	Pseudomonadales(100)	Pseudomonadaceae(100)	Pseudomonas(100)
OTU_113	Bacteria(100)	Bacteroidota(100)	Bacteroidia(100)	Bacteroidales(100)	Muribaculaceae(100)	Muribaculaceae_ge(100)
OTU_114	Bacteria(100)	Firmicutes(100)	Clostridia(100)	Oscillospirales(100)	UCG-010(100)	UCG-010_ge(100)
OTU_115	Bacteria(100)	Bacteroidota(100)	Bacteroidia(100)	Bacteroidales(100)	Rikenellaceae(98)	Rikenellaceae_RC9_gut_group(96)
OTU_116	Bacteria(100)	Bacteroidota(100)	Bacteroidia(100)	Bacteroidales(100)	Prevotellaceae(100)	Prevotellaceae_UCG-004(100)
OTU_117	Bacteria(100)	Patescibacteria(100)	Saccharimonadia(100)	Saccharimonadales(100)	Saccharimonadaceae(95)	TM7a(95)
OTU_118	Bacteria(100)	Bacteroidota(100)	Bacteroidia(100)	Bacteroidales(100)	Rikenellaceae(100)	Rikenellaceae_RC9_gut_group(100)
OTU_119	Bacteria(100)	Firmicutes(100)	Clostridia(100)	Peptostreptococcales-Tissierellales(100)	Anaerovoracaceae(100)	Anaerovoracaceae_ge(96)
OTU_120	Bacteria(100)	Proteobacteria(100)	Alphaproteobacteria(100)	Caedibacterales(100)	Caedibacteraceae(100)	Candidatus_Nucleicultrix(100)
OTU_121	Bacteria(100)	Firmicutes(100)	Clostridia(100)	Christensenellales(100)	Christensenellaceae(100)	Christensenellaceae_R-7_group(100)
OTU_122	Bacteria(100)	Proteobacteria(97)	Alphaproteobacteria(97)	Acetobacterales(95)	Acetobacteraceae(95)	Acetobacteraceae(95)
OTU_123	Bacteria(100)	Bacteroidota(100)	Bacteroidia(100)	Bacteroidales(100)	Rikenellaceae(100)	Rikenellaceae_RC9_gut_group(100)
OTU_124	Bacteria(100)	Firmicutes(100)	Clostridia(100)	Lachnospirales(100)	Lachnospiraceae(100)	Coprococcus(96)
OTU_125	Bacteria(100)	Firmicutes(100)	Bacilli(100)	RF39(100)	RF39_fa(100)	RF39_ge(100)
OTU_126	Bacteria(100)	Bacteroidota(100)	Bacteroidia(100)	Bacteroidales(100)	Prevotellaceae(99)	Prevotellaceae(99)
OTU_127	Bacteria(100)	Firmicutes(100)	Clostridia(100)	Oscillospirales(100)	Ruminococcaceae(96)	Ruminococcaceae(96)
OTU_128	Bacteria(100)	Firmicutes(100)	Clostridia(100)	Lachnospirales(100)	Lachnospiraceae(100)	Lachnospiraceae_NK3A20_group(99)
OTU_129	Bacteria(100)	Actinobacteriota(100)	Coriobacteriia(100)	Coriobacteriales(100)	Atopobiaceae(100)	Atopobium(94)
OTU_130	Bacteria(100)	Proteobacteria(100)	Alphaproteobacteria(100)	Rhizobiales(100)	Rhizobiaceae(100)	Rhizobiaceae(100)
OTU_131	Bacteria(100)	Bacteroidota(100)	Bacteroidia(100)	Bacteroidales(100)	p-251-o5(100)	p-251-o5_ge(100)
OTU_132	Bacteria(100)	Proteobacteria(100)	Alphaproteobacteria(100)	Rhizobiales(100)	Rhizobiaceae(100)	Allorhizobium-Neorhizobium-Pararhizobium-Rhizobium(98)
OTU_133	Bacteria(100)	Firmicutes(100)	Clostridia(100)	Clostridia_or(100)	Hungateiclostridiaceae(100)	Saccharofermentans(100)
OTU_134	Bacteria(100)	Firmicutes(100)	Clostridia(100)	Peptostreptococcales-Tissierellales(100)	Anaerovoracaceae(100)	Anaerovorax(100)
OTU_135	Bacteria(100)	Firmicutes(100)	Clostridia(100)	Lachnospirales(100)	Lachnospiraceae(100)	Lachnospiraceae(100)
OTU_136	Bacteria(100)	Chloroflexi(100)	Anaerolineae(100)	Anaerolineales(100)	Anaerolineaceae(100)	Flexilinea(100)
OTU_137	Bacteria(100)	Firmicutes(100)	Clostridia(100)	Oscillospirales(100)	Oscillospiraceae(100)	NK4A214_group(98)
OTU_138	Bacteria(100)	Firmicutes(100)	Clostridia(100)	Oscillospirales(95)	Oscillospirales(95)	Oscillospirales(95)
OTU_139	Bacteria(100)	Firmicutes(100)	Clostridia(100)	Lachnospirales(100)	Lachnospiraceae(100)	Lachnospiraceae_ge(84)
OTU_140	Bacteria(100)	Firmicutes(100)	Clostridia(100)	Lachnospirales(100)	Lachnospiraceae(100)	Lachnospiraceae(100)
OTU_141	Bacteria(100)	Firmicutes(97)	Clostridia(96)	Clostridia_vadinBB60_group(96)	Clostridia_vadinBB60_group_fa(96)	Clostridia_vadinBB60_group_ge(96)
OTU_142	Bacteria(100)	Proteobacteria(100)	Gammaproteobacteria(100)	Burkholderiales(100)	Comamonadaceae(100)	Pseudacidovorax(90)
OTU_143	Bacteria(100)	Proteobacteria(100)	Alphaproteobacteria(100)	Rhizobiales(100)	Beijerinckiaceae(100)	Bosea(100)
OTU_144	Bacteria(100)	Firmicutes(99)	Clostridia(99)	Oscillospirales(99)	UCG-010(84)	UCG-010_ge(84)
OTU_145	Bacteria(100)	Firmicutes(100)	Clostridia(100)	Oscillospirales(100)	UCG-010(100)	UCG-010_ge(100)
OTU_146	Bacteria(100)	Patescibacteria(100)	Saccharimonadia(100)	Saccharimonadales(100)	Saccharimonadaceae(100)	Candidatus_Saccharimonas(100)
OTU_147	Bacteria(100)	Firmicutes(100)	Clostridia(100)	Oscillospirales(100)	Oscillospiraceae(100)	UCG-002(93)
OTU_148	Bacteria(100)	Proteobacteria(100)	Alphaproteobacteria(100)	Rhizobiales(100)	Rhizobiaceae(100)	Allorhizobium-Neorhizobium-Pararhizobium-Rhizobium(89)
OTU_149	Bacteria(100)	Bacteroidota(100)	Bacteroidia(100)	Bacteroidales(100)	Bacteroidaceae(100)	Bacteroides(100)
OTU_150	Bacteria(100)	Firmicutes(100)	Clostridia(100)	Christensenellales(100)	Christensenellaceae(100)	Christensenellaceae_R-7_group(100)
OTU_151	Bacteria(100)	Bacteroidota(100)	Bacteroidia(100)	Bacteroidales(100)	Rikenellaceae(100)	Rikenellaceae_RC9_gut_group(100)
OTU_152	Bacteria(100)	Bacteroidota(100)	Bacteroidia(100)	Bacteroidales(100)	Prevotellaceae(100)	Prevotellaceae(100)
OTU_154	Bacteria(100)	Spirochaetota(100)	Spirochaetia(100)	Spirochaetales(100)	Spirochaetaceae(100)	Treponema(99)
OTU_155	Bacteria(100)	Bacteroidota(100)	Bacteroidia(100)	Bacteroidales(100)	F082(100)	F082_ge(100)
OTU_156	Bacteria(100)	Bacteroidota(100)	Bacteroidia(100)	Bacteroidales(100)	Bacteroidales_BS11_gut_group(100)	Bacteroidales_BS11_gut_group_ge(100)
OTU_157	Bacteria(100)	Bacteroidota(100)	Bacteroidia(100)	Bacteroidales(100)	Rikenellaceae(100)	Rikenellaceae_RC9_gut_group(100)
OTU_158	Bacteria(100)	Proteobacteria(100)	Gammaproteobacteria(100)	Oceanospirillales(100)	Halomonadaceae(100)	Halomonas(100)
OTU_159	Bacteria(100)	Bacteroidota(100)	Bacteroidia(100)	Sphingobacteriales(100)	Sphingobacteriaceae(100)	Sphingobacterium(100)
OTU_160	Bacteria(100)	Patescibacteria(100)	Gracilibacteria(100)	Absconditabacteriales_(SR1)(100)	Absconditabacteriales_(SR1)_fa(100)	Absconditabacteriales_(SR1)_ge(100)
OTU_162	Bacteria(100)	Bacteroidota(100)	Bacteroidia(100)	Bacteroidales(100)	Rikenellaceae(100)	Rikenellaceae_RC9_gut_group(100)
OTU_163	Bacteria(100)	Firmicutes(100)	Clostridia(100)	Lachnospirales(100)	Lachnospiraceae(100)	Lachnospiraceae_UCG-002(100)
OTU_164	Bacteria(100)	Firmicutes(100)	Clostridia(100)	Lachnospirales(100)	Lachnospiraceae(100)	Pseudobutyrivibrio(100)
OTU_165	Bacteria(100)	Firmicutes(100)	Clostridia(100)	Lachnospirales(100)	Lachnospiraceae(100)	Lachnospiraceae_ge(81)
OTU_166	Bacteria(100)	Firmicutes(100)	Clostridia(100)	Lachnospirales(100)	Lachnospiraceae(100)	Lachnospiraceae_UCG-008(100)
OTU_167	Bacteria(100)	Spirochaetota(100)	Spirochaetia(100)	Spirochaetales(100)	Spirochaetaceae(100)	Treponema(100)
OTU_168	Bacteria(100)	Bacteroidota(100)	Bacteroidia(100)	Bacteroidales(100)	Rikenellaceae(100)	Rikenellaceae_RC9_gut_group(100)
OTU_169	Bacteria(100)	Proteobacteria(100)	Alphaproteobacteria(100)	Rhizobiales(100)	Devosiaceae(100)	Devosia(98)
OTU_170	Bacteria(100)	Bacteroidota(100)	Bacteroidia(100)	Bacteroidales(100)	Prevotellaceae(100)	Prevotella(100)
OTU_171	Bacteria(100)	Bacteroidota(100)	Bacteroidia(100)	Bacteroidales(100)	F082(100)	F082_ge(100)
OTU_172	Bacteria(100)	Firmicutes(100)	Clostridia(100)	Oscillospirales(100)	Oscillospirales_fa(100)	Oscillospirales_ge(100)
OTU_173	Bacteria(100)	Bacteroidota(100)	Bacteroidia(100)	Bacteroidales(100)	Prevotellaceae(100)	Prevotella(99)
OTU_174	Bacteria(100)	Bacteroidota(100)	Bacteroidia(100)	Bacteroidales(100)	Prevotellaceae(100)	Prevotellaceae_UCG-001(92)
OTU_175	Bacteria(100)	Firmicutes(100)	Clostridia(100)	Lachnospirales(100)	Lachnospiraceae(100)	Butyrivibrio(82)
OTU_176	Bacteria(100)	Firmicutes(100)	Clostridia(100)	Peptococcales(100)	Peptococcaceae(100)	uncultured(100)
OTU_177	Bacteria(100)	Firmicutes(100)	Clostridia(100)	Lachnospirales(100)	Lachnospiraceae(100)	Lachnospiraceae(100)
OTU_178	Bacteria(100)	Proteobacteria(100)	Gammaproteobacteria(100)	Enterobacterales(100)	Enterobacteriaceae(100)	Enterobacteriaceae(100)
OTU_179	Bacteria(100)	Firmicutes(100)	Negativicutes(100)	Veillonellales-Selenomonadales(100)	Selenomonadaceae(100)	Selenomonas(100)
OTU_180	Bacteria(100)	Firmicutes(100)	Clostridia(100)	Oscillospirales(100)	Oscillospiraceae(100)	Oscillospiraceae(100)
OTU_181	Bacteria(100)	Bacteroidota(100)	Bacteroidia(100)	Bacteroidales(100)	Rikenellaceae(99)	Rikenellaceae_RC9_gut_group(99)
OTU_183	Bacteria(100)	Bacteroidota(100)	Bacteroidia(100)	Bacteroidales(100)	Rikenellaceae(100)	Rikenellaceae_RC9_gut_group(100)
OTU_184	Bacteria(100)	Firmicutes(100)	Clostridia(100)	Lachnospirales(100)	Lachnospiraceae(100)	Syntrophococcus(99)
OTU_185	Bacteria(100)	Firmicutes(100)	Clostridia(100)	Oscillospirales(100)	Oscillospirales_fa(87)	Oscillospirales_ge(87)
OTU_186	Bacteria(100)	Bacteroidota(100)	Bacteroidia(100)	Bacteroidales(100)	Prevotellaceae(100)	Prevotella(100)
OTU_187	Bacteria(100)	Proteobacteria(100)	Alphaproteobacteria(100)	Azospirillales(100)	Azospirillaceae(100)	Azospirillum(100)
OTU_188	Bacteria(100)	Firmicutes(100)	Clostridia(100)	Oscillospirales(100)	Oscillospiraceae(100)	NK4A214_group(98)
OTU_189	Bacteria(100)	Bacteroidota(100)	Bacteroidia(100)	Bacteroidales(100)	uncultured(100)	uncultured_ge(100)
OTU_190	Bacteria(100)	Spirochaetota(100)	Spirochaetia(100)	Spirochaetales(100)	Spirochaetaceae(100)	Treponema(100)
OTU_191	Bacteria(100)	Firmicutes(100)	Clostridia(100)	Clostridiales(100)	Clostridiaceae(100)	Candidatus_Arthromitus(100)
OTU_192	Bacteria(100)	Firmicutes(100)	Clostridia(100)	Oscillospirales(97)	UCG-010(86)	UCG-010_ge(86)
OTU_193	Bacteria(100)	Proteobacteria(100)	Alphaproteobacteria(100)	Rhodospirillales(98)	uncultured(98)	uncultured_ge(98)
OTU_194	Bacteria(100)	Bacteroidota(100)	Bacteroidia(100)	Bacteroidales(100)	F082(100)	F082_ge(100)
OTU_195	Bacteria(100)	Bacteroidota(100)	Bacteroidia(100)	Bacteroidales(100)	F082(99)	F082_ge(99)
OTU_196	Bacteria(100)	Firmicutes(100)	Clostridia(100)	Oscillospirales(100)	Ruminococcaceae(100)	Ruminococcus(99)
OTU_198	Bacteria(100)	Firmicutes(100)	Clostridia(100)	Oscillospirales(100)	Oscillospirales_fa(100)	Oscillospirales_ge(100)
OTU_199	Bacteria(100)	Bacteroidota(100)	Bacteroidia(100)	Bacteroidales(100)	Prevotellaceae(100)	Prevotellaceae_UCG-003(100)
OTU_200	Bacteria(100)	Bacteroidota(100)	Bacteroidia(100)	Bacteroidales(100)	Bacteroidaceae(82)	Bacteroides(82)
OTU_201	Bacteria(100)	Firmicutes(100)	Clostridia(100)	Oscillospirales(100)	Ruminococcaceae(100)	Ruminococcus(100)
OTU_202	Bacteria(100)	Firmicutes(100)	Negativicutes(100)	Veillonellales-Selenomonadales(100)	Selenomonadaceae(100)	Anaerovibrio(100)
OTU_203	Bacteria(100)	Firmicutes(100)	Bacilli(100)	RF39(100)	RF39_fa(100)	RF39_ge(100)
OTU_204	Bacteria(100)	Bacteroidota(100)	Bacteroidia(100)	Bacteroidales(100)	Rikenellaceae(100)	Rikenellaceae_RC9_gut_group(100)
OTU_205	Bacteria(100)	Spirochaetota(100)	Spirochaetia(100)	Spirochaetales(100)	Spirochaetaceae(100)	Treponema(100)
OTU_206	Bacteria(100)	Firmicutes(100)	Bacilli(100)	Erysipelotrichales(100)	Erysipelatoclostridiaceae(100)	UCG-004(100)
OTU_207	Bacteria(100)	Bacteroidota(100)	Bacteroidia(100)	Bacteroidales(99)	Bacteroidales(99)	Bacteroidales(99)
OTU_208	Bacteria(100)	Patescibacteria(100)	Saccharimonadia(100)	Saccharimonadales(100)	Saccharimonadales_fa(96)	Saccharimonadales_ge(96)
OTU_209	Bacteria(100)	Firmicutes(100)	Clostridia(100)	Oscillospirales(100)	Oscillospiraceae(100)	uncultured(84)
OTU_210	Bacteria(100)	Firmicutes(100)	Clostridia(100)	Lachnospirales(100)	Lachnospiraceae(100)	Lachnospiraceae_NK4A136_group(92)
OTU_211	Bacteria(100)	Bacteroidota(100)	Bacteroidia(100)	Chitinophagales(100)	Chitinophagaceae(100)	Asinibacterium(91)
OTU_212	Bacteria(100)	Bacteroidota(100)	Bacteroidia(100)	Bacteroidales(100)	Prevotellaceae(100)	Prevotella(89)
OTU_213	Bacteria(100)	Firmicutes(100)	Clostridia(100)	Lachnospirales(100)	Lachnospiraceae(100)	Acetitomaculum(100)
OTU_214	Bacteria(100)	Firmicutes(100)	Clostridia(100)	Lachnospirales(100)	Lachnospiraceae(100)	Lachnospiraceae_XPB1014_group(94)
OTU_215	Bacteria(100)	Proteobacteria(100)	Gammaproteobacteria(100)	Burkholderiales(100)	Comamonadaceae(100)	Comamonadaceae(100)
OTU_216	Bacteria(100)	Bacteroidota(99)	Bacteroidia(99)	Bacteroidales(99)	Bacteroidales(99)	Bacteroidales(99)
OTU_217	Bacteria(99)	Bacteroidota(80)	Bacteroidota(80)	Bacteroidota(80)	Bacteroidota(80)	Bacteroidota(80)
OTU_218	Bacteria(100)	Proteobacteria(100)	Gammaproteobacteria(100)	Enterobacterales(100)	Enterobacteriaceae(100)	Enterobacteriaceae(100)
OTU_219	Bacteria(100)	Firmicutes(100)	Clostridia(100)	Oscillospirales(100)	Oscillospirales_fa(100)	Oscillospirales_ge(100)
OTU_220	Bacteria(100)	Firmicutes(100)	Clostridia(100)	Peptostreptococcales-Tissierellales(100)	Anaerovoracaceae(100)	Mogibacterium(100)
OTU_221	Bacteria(100)	Bacteroidota(100)	Bacteroidia(100)	Bacteroidales(100)	Prevotellaceae(100)	Prevotella(100)
OTU_222	Bacteria(100)	Proteobacteria(100)	Alphaproteobacteria(100)	Rhodobacterales(100)	Rhodobacteraceae(100)	Gemmobacter(92)
OTU_223	Bacteria(100)	Firmicutes(100)	Clostridia(100)	Lachnospirales(100)	Lachnospiraceae(100)	Lachnospiraceae(100)
OTU_224	Bacteria(100)	Bacteroidota(100)	Bacteroidia(100)	Flavobacteriales(100)	Flavobacteriaceae(100)	Flavobacterium(100)
OTU_225	Bacteria(100)	Firmicutes(100)	Clostridia(100)	Lachnospirales(100)	Lachnospiraceae(100)	uncultured(84)
OTU_227	Bacteria(100)	Actinobacteriota(100)	Actinobacteria(100)	Micrococcales(100)	Micrococcaceae(100)	Micrococcus(99)
OTU_228	Bacteria(100)	Firmicutes(100)	Clostridia(100)	Oscillospirales(100)	Oscillospiraceae(100)	Colidextribacter(98)
OTU_229	Bacteria(99)	Elusimicrobiota(98)	Elusimicrobiota(98)	Elusimicrobiota(98)	Elusimicrobiota(98)	Elusimicrobiota(98)
OTU_230	Bacteria(100)	Actinobacteriota(100)	Actinobacteria(100)	Corynebacteriales(100)	Corynebacteriaceae(100)	Lawsonella(100)
OTU_231	Bacteria(100)	Firmicutes(100)	Clostridia(100)	Christensenellales(100)	Christensenellaceae(100)	Christensenellaceae_R-7_group(100)
OTU_232	Bacteria(100)	Firmicutes(100)	Negativicutes(100)	Veillonellales-Selenomonadales(100)	Veillonellales-Selenomonadales(100)	Veillonellales-Selenomonadales(100)
OTU_233	Bacteria(100)	Firmicutes(100)	Bacilli(100)	Erysipelotrichales(100)	Erysipelatoclostridiaceae(100)	UCG-004(100)
OTU_234	Bacteria(100)	Bacteroidota(100)	Bacteroidia(100)	Bacteroidales(100)	Marinifilaceae(100)	Odoribacter(100)
OTU_235	Bacteria(100)	Bacteroidota(100)	Bacteroidia(100)	Bacteroidales(100)	Rikenellaceae(100)	Rikenellaceae_RC9_gut_group(100)
OTU_236	Bacteria(100)	Firmicutes(100)	Clostridia(100)	Oscillospirales(100)	Oscillospiraceae(100)	UCG-002(100)
OTU_237	Bacteria(100)	Firmicutes(100)	Clostridia(100)	Lachnospirales(100)	Lachnospiraceae(100)	Lachnospiraceae(100)
OTU_238	Bacteria(100)	Firmicutes(100)	Clostridia(100)	Oscillospirales(99)	Oscillospiraceae(99)	Oscillibacter(98)
OTU_239	Bacteria(100)	Firmicutes(100)	Clostridia(100)	Oscillospirales(100)	Ruminococcaceae(98)	Ruminococcaceae(98)
OTU_240	Bacteria(100)	Actinobacteriota(100)	Actinobacteria(100)	Micrococcales(100)	Micrococcaceae(100)	Rothia(100)
OTU_241	Bacteria(100)	Bacteroidota(100)	Bacteroidia(100)	Bacteroidales(100)	Bacteroidales_RF16_group(100)	Bacteroidales_RF16_group_ge(100)
OTU_242	Bacteria(100)	Bacteroidota(100)	Bacteroidia(100)	Bacteroidales(100)	Prevotellaceae(100)	Prevotellaceae_UCG-003(100)
OTU_243	Bacteria(100)	Bacteroidota(100)	Bacteroidia(100)	Bacteroidales(100)	Prevotellaceae(100)	Prevotella(97)
OTU_244	Bacteria(100)	Actinobacteriota(100)	Actinobacteria(100)	Corynebacteriales(100)	Nocardiaceae(100)	Gordonia(100)
OTU_245	Bacteria(100)	Firmicutes(93)	Clostridia(93)	Lachnospirales(93)	Lachnospiraceae(93)	Lachnospiraceae(93)
OTU_246	Bacteria(100)	Actinobacteriota(100)	Actinobacteria(100)	Micrococcales(100)	Micrococcaceae(100)	Nesterenkonia(100)
OTU_248	Bacteria(100)	Bacteroidota(100)	Bacteroidia(100)	Bacteroidales(100)	F082(100)	F082_ge(100)
OTU_250	Bacteria(100)	Proteobacteria(100)	Gammaproteobacteria(100)	Burkholderiales(100)	Oxalobacteraceae(84)	Oxalobacteraceae(84)
OTU_251	Bacteria(95)	Bacteria(95)	Bacteria(95)	Bacteria(95)	Bacteria(95)	Bacteria(95)
OTU_252	Bacteria(100)	Firmicutes(100)	Clostridia(100)	Oscillospirales(100)	UCG-010(100)	UCG-010_ge(100)
OTU_253	Bacteria(100)	Firmicutes(100)	Clostridia(100)	Peptostreptococcales-Tissierellales(100)	Anaerovoracaceae(100)	Anaerovorax(100)
OTU_254	Bacteria(100)	Bacteroidota(100)	Bacteroidia(100)	Bacteroidales(100)	Prevotellaceae(100)	Prevotella(100)
OTU_255	Bacteria(100)	Firmicutes(100)	Clostridia(97)	Christensenellales(96)	Christensenellaceae(96)	Christensenellaceae_R-7_group(96)
OTU_256	Bacteria(100)	Bacteroidota(100)	Bacteroidia(100)	Flavobacteriales(100)	Weeksellaceae(100)	Chryseobacterium(100)
OTU_257	Bacteria(100)	Spirochaetota(100)	Spirochaetia(100)	Spirochaetales(100)	Spirochaetaceae(100)	Treponema(100)
OTU_258	Bacteria(99)	Spirochaetota(98)	Spirochaetia(98)	Spirochaetales(98)	Spirochaetaceae(98)	Treponema(98)
OTU_259	Bacteria(100)	Firmicutes(100)	Clostridia(100)	Lachnospirales(100)	Lachnospiraceae(100)	Roseburia(99)
OTU_260	Bacteria(100)	Bacteroidota(100)	Bacteroidia(100)	Bacteroidales(100)	Prevotellaceae(100)	Prevotellaceae_UCG-004(100)
OTU_261	Bacteria(100)	Bacteroidota(100)	Bacteroidia(100)	Bacteroidales(100)	Prevotellaceae(100)	Prevotellaceae_UCG-004(100)
OTU_262	Bacteria(100)	Patescibacteria(100)	Saccharimonadia(100)	Saccharimonadales(100)	Saccharimonadaceae(100)	Candidatus_Saccharimonas(100)
OTU_263	Bacteria(100)	Spirochaetota(99)	Spirochaetia(99)	Spirochaetales(99)	Spirochaetaceae(99)	Treponema(99)
OTU_264	Bacteria(100)	Cyanobacteria(100)	Cyanobacteriia(100)	Chloroplast(100)	Chloroplast_fa(100)	Chloroplast_ge(100)
OTU_265	Bacteria(100)	Bacteroidota(100)	Bacteroidia(100)	Bacteroidales(100)	uncultured(83)	uncultured_ge(83)
OTU_266	Bacteria(100)	Firmicutes(100)	Clostridia(100)	Lachnospirales(100)	Lachnospiraceae(100)	Lachnoclostridium(96)
OTU_267	Bacteria(100)	Actinobacteriota(100)	Actinobacteria(100)	Propionibacteriales(100)	Propionibacteriaceae(100)	Propionicicella(96)
OTU_268	Bacteria(100)	Firmicutes(87)	Clostridia(83)	Clostridia(83)	Clostridia(83)	Clostridia(83)
OTU_269	Bacteria(100)	Bacteroidota(100)	Bacteroidia(100)	Flavobacteriales(100)	Weeksellaceae(100)	Cloacibacterium(100)
OTU_270	Bacteria(100)	Firmicutes(100)	Clostridia(100)	Oscillospirales(100)	Oscillospiraceae(100)	V9D2013_group(100)
OTU_272	Bacteria(100)	Cyanobacteria(100)	Cyanobacteriia(100)	Cyanobacteriales(100)	Chroococcidiopsaceae(100)	Crinalium_SAG_22.89(100)
OTU_273	Bacteria(100)	Firmicutes(94)	Clostridia(91)	Clostridia(91)	Clostridia(91)	Clostridia(91)
OTU_274	Bacteria(100)	Firmicutes(98)	Clostridia(96)	Peptostreptococcales-Tissierellales(90)	Anaerovoracaceae(88)	Anaerovorax(88)
OTU_275	Bacteria(100)	Firmicutes(100)	Clostridia(100)	Peptostreptococcales-Tissierellales(100)	Peptostreptococcaceae(100)	Romboutsia(99)
OTU_276	Bacteria(100)	Firmicutes(99)	Bacilli(96)	Erysipelotrichales(95)	Erysipelotrichaceae(93)	Turicibacter(93)
OTU_277	Bacteria(100)	Verrucomicrobiota(100)	Kiritimatiellae(100)	WCHB1-41(100)	WCHB1-41_fa(100)	WCHB1-41_ge(100)
OTU_278	Bacteria(100)	Bacteroidota(100)	Bacteroidia(100)	Cytophagales(100)	Spirosomaceae(100)	Runella(100)
OTU_279	Bacteria(100)	Bacteroidota(100)	Bacteroidia(100)	Bacteroidales(100)	Rikenellaceae(100)	Rikenellaceae_RC9_gut_group(100)
OTU_280	Bacteria(100)	Firmicutes(100)	Bacilli(100)	Bacillales(100)	Bacillaceae(81)	Bacillaceae(81)
OTU_282	Bacteria(100)	Firmicutes(100)	Clostridia(100)	Lachnospirales(100)	Lachnospiraceae(100)	Lachnospiraceae_UCG-008(100)
OTU_283	Bacteria(100)	Bacteroidota(100)	Bacteroidia(100)	Bacteroidales(100)	Rikenellaceae(100)	Rikenellaceae_RC9_gut_group(100)
OTU_284	Archaea(100)	Euryarchaeota(100)	Methanobacteria(100)	Methanobacteriales(100)	Methanobacteriaceae(100)	Methanobrevibacter(100)
OTU_285	Bacteria(100)	Bacteroidota(100)	Bacteroidia(100)	Sphingobacteriales(100)	Sphingobacteriaceae(100)	Pedobacter(99)
OTU_286	Bacteria(100)	Firmicutes(100)	Clostridia(100)	Lachnospirales(100)	Lachnospiraceae(100)	Lachnospiraceae_UCG-006(100)
OTU_287	Bacteria(98)	Bacteria(98)	Bacteria(98)	Bacteria(98)	Bacteria(98)	Bacteria(98)
OTU_288	Bacteria(100)	Firmicutes(100)	Clostridia(100)	Oscillospirales(100)	Ruminococcaceae(100)	Ruminococcus(100)
OTU_289	Bacteria(100)	Bacteroidota(100)	Bacteroidia(100)	Bacteroidales(100)	Prevotellaceae(100)	Prevotellaceae_UCG-003(100)
OTU_290	Bacteria(100)	Firmicutes(100)	Bacilli(100)	Acholeplasmatales(100)	Acholeplasmataceae(100)	Anaeroplasma(95)
OTU_291	Bacteria(100)	Firmicutes(100)	Clostridia(100)	Oscillospirales(100)	Oscillospiraceae(100)	NK4A214_group(98)
OTU_292	Bacteria(100)	Bacteroidota(100)	Bacteroidia(100)	Bacteroidales(100)	F082(100)	F082_ge(100)
OTU_293	Bacteria(100)	Firmicutes(100)	Clostridia(100)	Peptostreptococcales-Tissierellales(100)	Anaerovoracaceae(100)	Anaerovorax(100)
OTU_294	Bacteria(100)	Firmicutes(100)	Clostridia(100)	Oscillospirales(100)	UCG-010(100)	UCG-010_ge(100)
OTU_295	Bacteria(100)	Bacteroidota(100)	Bacteroidia(100)	Bacteroidales(100)	Muribaculaceae(100)	Muribaculaceae_ge(100)
OTU_296	Bacteria(100)	Spirochaetota(100)	Spirochaetia(100)	Spirochaetales(100)	Spirochaetaceae(100)	Treponema(100)
OTU_297	Bacteria(100)	Firmicutes(100)	Clostridia(100)	Oscillospirales(100)	Oscillospiraceae(100)	UCG-005(100)
OTU_298	Bacteria(100)	Bacteroidota(100)	Bacteroidia(100)	Bacteroidales(100)	Rikenellaceae(100)	Rikenellaceae_RC9_gut_group(99)
OTU_299	Bacteria(100)	Bacteroidota(100)	Bacteroidia(100)	Bacteroidales(100)	Rikenellaceae(100)	Rikenellaceae_RC9_gut_group(100)
OTU_300	Bacteria(100)	Firmicutes(100)	Clostridia(100)	Oscillospirales(100)	Ruminococcaceae(100)	uncultured(99)
OTU_301	Bacteria(100)	Firmicutes(100)	Clostridia(100)	Oscillospirales(100)	Oscillospirales_fa(100)	Oscillospirales_ge(100)
OTU_302	Bacteria(88)	Bacteria(88)	Bacteria(88)	Bacteria(88)	Bacteria(88)	Bacteria(88)
OTU_303	Bacteria(100)	Firmicutes(100)	Clostridia(100)	Lachnospirales(100)	Lachnospiraceae(100)	Lachnospiraceae_ge(100)
OTU_304	Bacteria(100)	Firmicutes(100)	Clostridia(100)	Christensenellales(100)	Christensenellaceae(100)	Christensenellaceae_R-7_group(100)
OTU_305	Bacteria(100)	Firmicutes(100)	Clostridia(100)	Clostridia_or(100)	Hungateiclostridiaceae(100)	Saccharofermentans(100)
OTU_306	Bacteria(100)	Bacteroidota(100)	Bacteroidia(100)	Flavobacteriales(100)	Weeksellaceae(100)	uncultured(96)
OTU_307	Bacteria(100)	Bacteroidota(100)	Bacteroidia(100)	Bacteroidales(100)	Prevotellaceae(100)	Prevotellaceae_UCG-001(100)
OTU_308	Bacteria(100)	Verrucomicrobiota(100)	Kiritimatiellae(100)	WCHB1-41(100)	WCHB1-41_fa(100)	WCHB1-41_ge(100)
OTU_309	Bacteria(100)	Bacteroidota(100)	Bacteroidia(100)	Bacteroidales(100)	F082(100)	F082_ge(100)
OTU_310	Bacteria(100)	Firmicutes(100)	Clostridia(100)	Lachnospirales(100)	Lachnospiraceae(100)	Lachnospiraceae_FCS020_group(100)
OTU_311	Bacteria(100)	Proteobacteria(100)	Gammaproteobacteria(100)	Aeromonadales(94)	Succinivibrionaceae(94)	Succinivibrionaceae(94)
OTU_312	Bacteria(100)	Bacteroidota(100)	Bacteroidia(100)	Bacteroidales(100)	Prevotellaceae(100)	Prevotella(100)
OTU_313	Bacteria(100)	Proteobacteria(100)	Gammaproteobacteria(100)	Pseudomonadales(100)	Moraxellaceae(100)	Enhydrobacter(100)
OTU_314	Bacteria(100)	Proteobacteria(100)	Alphaproteobacteria(100)	Acetobacterales(100)	Acetobacteraceae(100)	Acidisphaera(100)
OTU_315	Bacteria(100)	Firmicutes(100)	Clostridia(100)	Lachnospirales(100)	Lachnospiraceae(100)	Lachnospiraceae_NK3A20_group(99)
OTU_316	Bacteria(100)	Firmicutes(91)	Firmicutes(91)	Firmicutes(91)	Firmicutes(91)	Firmicutes(91)
OTU_317	Bacteria(100)	Bacteroidota(100)	Bacteroidia(100)	Bacteroidales(100)	Prevotellaceae(100)	Prevotella(96)
OTU_318	Bacteria(100)	Firmicutes(94)	Clostridia(91)	Clostridia_vadinBB60_group(80)	Clostridia_vadinBB60_group_fa(80)	Clostridia_vadinBB60_group_ge(80)
OTU_319	Bacteria(100)	Bacteroidota(100)	Bacteroidia(100)	Bacteroidales(100)	Muribaculaceae(100)	Muribaculaceae_ge(100)
OTU_320	Bacteria(100)	Bacteroidota(100)	Bacteroidia(100)	Bacteroidales(100)	Rikenellaceae(100)	Rikenellaceae_RC9_gut_group(100)
OTU_321	Bacteria(100)	Proteobacteria(100)	Gammaproteobacteria(100)	Salinisphaerales(100)	Solimonadaceae(100)	Solimonadaceae(100)
OTU_322	Bacteria(100)	Bacteroidota(100)	Bacteroidia(100)	Bacteroidales(100)	F082(100)	F082_ge(100)
OTU_323	Bacteria(100)	Bacteroidota(100)	Bacteroidia(100)	Bacteroidales(100)	Rikenellaceae(100)	Rikenellaceae_RC9_gut_group(100)
OTU_324	Bacteria(100)	Bacteroidota(99)	Bacteroidia(99)	Bacteroidales(94)	Bacteroidales(94)	Bacteroidales(94)
OTU_325	Bacteria(100)	Actinobacteriota(100)	Actinobacteria(100)	Corynebacteriales(100)	Mycobacteriaceae(100)	Mycobacterium(100)
OTU_326	Bacteria(100)	Bacteroidota(100)	Bacteroidia(100)	Bacteroidales(99)	F082(99)	F082_ge(99)
OTU_327	Bacteria(100)	Proteobacteria(100)	Gammaproteobacteria(100)	Burkholderiales(100)	Comamonadaceae(100)	Tepidimonas(99)
OTU_328	Bacteria(100)	Verrucomicrobiota(100)	Lentisphaeria(100)	Victivallales(100)	vadinBE97(100)	vadinBE97_ge(100)
OTU_329	Bacteria(100)	Bacteroidota(100)	Bacteroidia(100)	Bacteroidales(100)	Bacteroidales_RF16_group(100)	Bacteroidales_RF16_group_ge(100)
OTU_330	Bacteria(100)	Bacteroidota(100)	Bacteroidia(100)	Bacteroidales(100)	F082(100)	F082_ge(100)
OTU_332	Bacteria(100)	Firmicutes(100)	Clostridia(100)	Christensenellales(100)	Christensenellaceae(100)	Christensenellaceae_R-7_group(100)
OTU_333	Bacteria(100)	Spirochaetota(100)	Spirochaetia(100)	Spirochaetales(100)	Spirochaetaceae(100)	Sediminispirochaeta(100)
OTU_334	Bacteria(100)	Firmicutes(100)	Clostridia(100)	Christensenellales(100)	Christensenellaceae(100)	Christensenellaceae_R-7_group(100)
OTU_335	Bacteria(100)	Firmicutes(100)	Clostridia(100)	Oscillospirales(100)	Oscillospiraceae(100)	NK4A214_group(100)
OTU_336	Bacteria(100)	Bacteroidota(100)	Bacteroidia(100)	Bacteroidales(100)	Muribaculaceae(100)	Muribaculaceae_ge(100)
OTU_337	Bacteria(100)	Bacteroidota(100)	Bacteroidia(100)	Bacteroidales(100)	F082(100)	F082_ge(100)
OTU_338	Bacteria(100)	Bacteroidota(100)	Bacteroidia(100)	Bacteroidales(100)	Prevotellaceae(100)	Prevotella(100)
OTU_339	Bacteria(100)	Spirochaetota(100)	Spirochaetia(100)	Spirochaetales(100)	Spirochaetaceae(100)	Treponema(100)
OTU_340	Bacteria(100)	Bacteroidota(100)	Bacteroidia(100)	Bacteroidales(100)	Rikenellaceae(100)	Rikenellaceae_RC9_gut_group(100)
OTU_341	Bacteria(100)	Actinobacteriota(100)	Actinobacteria(100)	Micrococcales(99)	Beutenbergiaceae(90)	Salana(80)
OTU_342	Bacteria(100)	Firmicutes(100)	Negativicutes(100)	Veillonellales-Selenomonadales(100)	Selenomonadaceae(100)	Veillonellaceae_UCG-001(100)
OTU_343	Bacteria(100)	Bacteroidota(100)	Bacteroidia(100)	Bacteroidales(100)	F082(100)	F082_ge(100)
OTU_344	Bacteria(100)	Spirochaetota(100)	Spirochaetia(100)	Spirochaetales(100)	Spirochaetaceae(100)	Treponema(100)
OTU_345	Bacteria(100)	Bacteroidota(100)	Bacteroidia(100)	Bacteroidales(100)	Muribaculaceae(100)	Muribaculaceae_ge(100)
OTU_346	Bacteria(100)	Bacteroidota(100)	Bacteroidia(100)	Bacteroidales(100)	F082(99)	F082_ge(99)
OTU_347	Bacteria(100)	Bacteroidota(100)	Bacteroidia(100)	Sphingobacteriales(100)	Sphingobacteriaceae(100)	Sphingobacteriaceae(100)
OTU_348	Bacteria(100)	Firmicutes(100)	Clostridia(100)	Lachnospirales(100)	Lachnospiraceae(100)	Acetitomaculum(100)
OTU_349	Bacteria(100)	Firmicutes(100)	Clostridia(100)	Lachnospirales(100)	Lachnospiraceae(100)	Lachnospiraceae(100)
OTU_350	Bacteria(100)	Proteobacteria(100)	Gammaproteobacteria(100)	Methylococcales(100)	Methylomonadaceae(100)	Methyloprofundus(100)
OTU_352	Bacteria(100)	Firmicutes(100)	Bacilli(100)	RF39(100)	RF39_fa(100)	RF39_ge(100)
OTU_353	Bacteria(100)	Proteobacteria(100)	Gammaproteobacteria(100)	Xanthomonadales(100)	Xanthomonadaceae(100)	Lysobacter(91)
OTU_354	Bacteria(100)	Actinobacteriota(100)	Coriobacteriia(100)	Coriobacteriales(100)	Atopobiaceae(100)	Atopobium(99)
OTU_356	Bacteria(100)	Bacteroidota(100)	Bacteroidia(100)	Bacteroidales(100)	Prevotellaceae(100)	Prevotella(99)
OTU_357	Bacteria(100)	Actinobacteriota(100)	Actinobacteria(100)	Bifidobacteriales(100)	Bifidobacteriaceae(100)	uncultured(100)
OTU_358	Bacteria(100)	Proteobacteria(100)	Alphaproteobacteria(100)	Rhodobacterales(100)	Rhodobacteraceae(100)	Paracoccus(99)
OTU_359	Bacteria(100)	Bacteroidota(100)	Bacteroidia(100)	Bacteroidales(100)	Rikenellaceae(100)	Rikenellaceae_RC9_gut_group(100)
OTU_360	Bacteria(100)	Proteobacteria(100)	Gammaproteobacteria(100)	Pseudomonadales(100)	Moraxellaceae(100)	Acinetobacter(100)
OTU_362	Bacteria(100)	Bacteroidota(100)	Bacteroidia(100)	Bacteroidales(100)	Prevotellaceae(100)	Prevotellaceae_UCG-003(100)
OTU_363	Bacteria(100)	Firmicutes(100)	Bacilli(100)	RF39(100)	RF39_fa(100)	RF39_ge(100)
OTU_364	Bacteria(100)	Bacteroidota(100)	Bacteroidia(100)	Cytophagales(100)	Spirosomaceae(100)	Dyadobacter(100)
OTU_365	Bacteria(100)	Proteobacteria(100)	Alphaproteobacteria(100)	Rhizobiales(100)	Xanthobacteraceae(100)	Bradyrhizobium(100)
OTU_366	Bacteria(100)	Spirochaetota(100)	Spirochaetia(100)	Spirochaetales(100)	Spirochaetaceae(100)	Treponema(100)
OTU_367	Bacteria(100)	Actinobacteriota(100)	Actinobacteria(100)	Corynebacteriales(99)	Tsukamurellaceae(93)	Tsukamurella(93)
OTU_368	Bacteria(100)	Firmicutes(100)	Clostridia(100)	Lachnospirales(100)	Lachnospiraceae(100)	Lachnospiraceae_ge(80)
OTU_369	Bacteria(100)	Bacteroidota(100)	Bacteroidia(100)	Bacteroidales(100)	Rikenellaceae(100)	Rikenellaceae_RC9_gut_group(100)
OTU_370	Bacteria(100)	Firmicutes(100)	Clostridia(100)	Lachnospirales(100)	Lachnospiraceae(100)	Roseburia(99)
OTU_371	Bacteria(100)	Spirochaetota(100)	Spirochaetia(100)	Spirochaetales(100)	Spirochaetaceae(100)	Treponema(100)
OTU_372	Bacteria(100)	Firmicutes(100)	Negativicutes(100)	Veillonellales-Selenomonadales(100)	Selenomonadaceae(100)	Selenomonas(81)
OTU_373	Bacteria(100)	Patescibacteria(100)	Saccharimonadia(100)	Saccharimonadales(100)	Saccharimonadaceae(100)	Candidatus_Saccharimonas(100)
OTU_374	Bacteria(100)	Bacteroidota(100)	Bacteroidia(100)	Bacteroidales(100)	Prevotellaceae(100)	Prevotella(100)
OTU_375	Bacteria(100)	Firmicutes(100)	Clostridia(100)	Lachnospirales(100)	Lachnospiraceae(100)	Blautia(99)
OTU_378	Bacteria(100)	Proteobacteria(100)	Gammaproteobacteria(100)	Burkholderiales(100)	Comamonadaceae(100)	Comamonadaceae(100)
OTU_379	Bacteria(100)	Bacteroidota(100)	Bacteroidia(100)	Bacteroidales(100)	Prevotellaceae(100)	Prevotellaceae_UCG-001(93)
OTU_380	Bacteria(100)	Firmicutes(100)	Clostridia(100)	Oscillospirales(100)	Oscillospirales(100)	Oscillospirales(100)
OTU_381	Bacteria(100)	Bacteroidota(100)	Bacteroidia(100)	Bacteroidales(100)	Prevotellaceae(100)	Prevotella(100)
OTU_383	Bacteria(100)	Proteobacteria(100)	Gammaproteobacteria(100)	Alteromonadales(100)	Alteromonadaceae(98)	Rheinheimera(98)
OTU_384	Bacteria(100)	Bacteroidota(100)	Bacteroidia(100)	Bacteroidales(100)	Rikenellaceae(100)	Rikenellaceae_RC9_gut_group(100)
OTU_385	Bacteria(100)	Firmicutes(100)	Bacilli(100)	RF39(100)	RF39_fa(100)	RF39_ge(100)
OTU_386	Bacteria(100)	Bacteroidota(100)	Bacteroidia(100)	Bacteroidales(100)	Prevotellaceae(100)	Prevotella(97)
OTU_387	Bacteria(100)	Bacteroidota(100)	Bacteroidia(100)	Chitinophagales(100)	Chitinophagaceae(100)	Edaphobaculum(100)
OTU_388	Bacteria(100)	Patescibacteria(100)	Saccharimonadia(100)	Saccharimonadales(100)	Saccharimonadaceae(100)	Candidatus_Saccharimonas(100)
OTU_389	Bacteria(100)	Firmicutes(100)	Bacilli(100)	Bacillales(100)	Marinococcaceae(100)	Sinobaca(99)
OTU_391	Bacteria(100)	Bacteroidota(100)	Bacteroidia(100)	Bacteroidales(100)	Prevotellaceae(100)	Prevotella(98)
OTU_392	Bacteria(100)	Bacteroidota(100)	Bacteroidia(100)	Bacteroidales(100)	Bacteroidaceae(95)	Bacteroides(95)
OTU_393	Bacteria(100)	Firmicutes(100)	Clostridia(100)	Clostridia_UCG-014(100)	Clostridia_UCG-014_fa(100)	Clostridia_UCG-014_ge(100)
OTU_394	Bacteria(100)	Proteobacteria(100)	Gammaproteobacteria(100)	Burkholderiales(100)	Chitinimonadaceae(100)	Chitinimonas(100)
OTU_396	Bacteria(100)	Bacteroidota(100)	Bacteroidia(100)	Bacteroidales(100)	Prevotellaceae(100)	Prevotella(100)
OTU_397	Bacteria(100)	Proteobacteria(100)	Gammaproteobacteria(100)	Alteromonadales(100)	Alteromonadaceae(99)	Rheinheimera(99)
OTU_398	Bacteria(100)	Bacteroidota(100)	Bacteroidia(100)	Bacteroidales(100)	Prevotellaceae(100)	Prevotella(99)
OTU_399	Bacteria(100)	Bacteroidota(100)	Bacteroidia(100)	Bacteroidales(100)	Prevotellaceae(100)	Prevotella(100)
OTU_400	Bacteria(100)	Bacteroidota(100)	Bacteroidia(100)	Bacteroidales(100)	Prevotellaceae(100)	Prevotellaceae(100)
OTU_401	Bacteria(100)	Proteobacteria(100)	Alphaproteobacteria(100)	Micropepsales(100)	Micropepsaceae(100)	uncultured(100)
OTU_402	Bacteria(100)	Firmicutes(100)	Clostridia(100)	Lachnospirales(100)	Lachnospiraceae(100)	Tyzzerella(100)
OTU_404	Bacteria(100)	Proteobacteria(100)	Gammaproteobacteria(100)	Pseudomonadales(100)	Moraxellaceae(100)	Psychrobacter(100)
OTU_405	Bacteria(100)	Firmicutes(100)	Clostridia(100)	Lachnospirales(100)	Lachnospiraceae(100)	Lachnospiraceae_NK4A136_group(100)
OTU_406	Bacteria(100)	Verrucomicrobiota(100)	Verrucomicrobiae(100)	Verrucomicrobiales(100)	Akkermansiaceae(100)	Akkermansia(100)
OTU_407	Bacteria(100)	Bacteroidota(100)	Bacteroidia(100)	Bacteroidales(100)	F082(100)	F082_ge(100)
OTU_410	Bacteria(100)	Proteobacteria(100)	Alphaproteobacteria(100)	Rhodobacterales(100)	Rhodobacteraceae(100)	Amaricoccus(100)
OTU_411	Bacteria(100)	Actinobacteriota(100)	Actinobacteria(100)	Propionibacteriales(100)	Propionibacteriaceae(100)	Cutibacterium(100)
OTU_412	Bacteria(100)	Desulfobacterota(100)	Desulfovibrionia(100)	Desulfovibrionales(100)	Desulfovibrionaceae(100)	Desulfovibrio(100)
OTU_413	Bacteria(99)	Bacteroidota(99)	Bacteroidia(99)	Bacteroidales(92)	Bacteroidales(92)	Bacteroidales(92)
OTU_415	Bacteria(100)	Bacteroidota(100)	Bacteroidia(100)	Chitinophagales(100)	Chitinophagaceae(100)	Edaphobaculum(94)
OTU_416	Bacteria(100)	Bacteroidota(100)	Bacteroidia(100)	Bacteroidales(100)	Prevotellaceae(100)	Prevotella(100)
OTU_419	Bacteria(100)	Bacteroidota(100)	Bacteroidia(100)	Bacteroidales(100)	Prevotellaceae(100)	Prevotellaceae_UCG-001(94)
OTU_420	Bacteria(100)	Firmicutes(100)	Clostridia(100)	Lachnospirales(100)	Lachnospiraceae(100)	Roseburia(99)
OTU_421	Bacteria(100)	Firmicutes(93)	Firmicutes(93)	Firmicutes(93)	Firmicutes(93)	Firmicutes(93)
OTU_422	Bacteria(100)	Bacteroidota(100)	Bacteroidia(100)	Bacteroidales(100)	F082(100)	F082_ge(100)
OTU_423	Bacteria(100)	Bacteroidota(100)	Bacteroidia(100)	Bacteroidales(100)	Prevotellaceae(100)	Prevotellaceae_UCG-001(100)
OTU_424	Bacteria(100)	Bacteroidota(100)	Rhodothermia(100)	Balneolales(100)	Balneolaceae(100)	Balneolaceae(100)
OTU_425	Bacteria(100)	Firmicutes(100)	Clostridia(99)	Christensenellales(98)	Christensenellaceae(98)	Christensenellaceae_R-7_group(81)
OTU_426	Bacteria(100)	Proteobacteria(100)	Alphaproteobacteria(100)	Rhizobiales(100)	Rhizobiaceae(100)	Ochrobactrum(87)
OTU_427	Bacteria(100)	Bacteroidota(100)	Bacteroidia(100)	Bacteroidales(100)	F082(100)	F082_ge(100)
OTU_428	Bacteria(100)	Firmicutes(100)	Clostridia(100)	Lachnospirales(100)	Lachnospiraceae(100)	Tuzzerella(88)
OTU_429	Bacteria(100)	Bacteroidota(100)	Bacteroidia(100)	Bacteroidales(100)	Prevotellaceae(100)	Prevotella(90)
OTU_430	Bacteria(100)	Bacteroidota(100)	Bacteroidia(100)	Bacteroidales(100)	Rikenellaceae(100)	Rikenellaceae_RC9_gut_group(100)
OTU_431	Bacteria(100)	Firmicutes(100)	Clostridia(100)	Oscillospirales(100)	Oscillospiraceae(100)	Papillibacter(100)
OTU_432	Bacteria(100)	Firmicutes(100)	Clostridia(100)	Oscillospirales(97)	UCG-010(91)	UCG-010_ge(91)
OTU_433	Bacteria(100)	Bacteroidota(100)	Bacteroidia(100)	Bacteroidales(100)	Bacteroidaceae(98)	Bacteroides(98)
OTU_434	Bacteria(100)	Bacteroidota(100)	Bacteroidia(100)	Bacteroidales(100)	Rikenellaceae(100)	Rikenellaceae_RC9_gut_group(100)
OTU_435	Bacteria(100)	Firmicutes(100)	Clostridia(100)	Oscillospirales(100)	Oscillospiraceae(100)	UCG-005(100)
OTU_436	Bacteria(100)	Proteobacteria(100)	Alphaproteobacteria(100)	Caulobacterales(100)	Caulobacteraceae(100)	Brevundimonas(97)
OTU_437	Bacteria(100)	Bacteroidota(100)	Bacteroidia(100)	Chitinophagales(100)	Saprospiraceae(100)	uncultured(100)
OTU_438	Bacteria(100)	Bacteroidota(100)	Bacteroidia(100)	Bacteroidales(100)	Tannerellaceae(99)	Parabacteroides(94)
OTU_439	Bacteria(100)	Spirochaetota(100)	Spirochaetia(100)	Spirochaetales(100)	Spirochaetaceae(100)	Treponema(100)
OTU_440	Bacteria(100)	Firmicutes(100)	Negativicutes(100)	Veillonellales-Selenomonadales(100)	Selenomonadaceae(100)	Anaerovibrio(97)
OTU_441	Bacteria(100)	Proteobacteria(100)	Gammaproteobacteria(100)	Pseudomonadales(100)	Pseudomonadaceae(100)	Pseudomonas(99)
OTU_442	Bacteria(100)	Bacteroidota(100)	Bacteroidia(100)	Bacteroidales(100)	Muribaculaceae(100)	Muribaculaceae_ge(100)
OTU_443	Bacteria(100)	Firmicutes(100)	Bacilli(100)	Lactobacillales(100)	Vagococcaceae(95)	Vagococcus(95)
OTU_444	Bacteria(100)	Firmicutes(100)	Clostridia(100)	Oscillospirales(100)	UCG-010(84)	UCG-010_ge(84)
OTU_445	Bacteria(100)	Firmicutes(100)	Bacilli(100)	RF39(100)	RF39_fa(100)	RF39_ge(100)
OTU_446	Bacteria(100)	Firmicutes(100)	Clostridia(100)	Oscillospirales(99)	Oscillospirales(99)	Oscillospirales(99)
OTU_447	Bacteria(100)	Deinococcota(100)	Deinococci(100)	Deinococcales(100)	Trueperaceae(100)	Truepera(100)
OTU_448	Bacteria(100)	Proteobacteria(100)	Gammaproteobacteria(100)	Burkholderiales(100)	Rhodocyclaceae(100)	Zoogloea(100)
OTU_449	Bacteria(100)	Proteobacteria(100)	Gammaproteobacteria(100)	Burkholderiales(100)	Comamonadaceae(100)	Pelomonas(100)
OTU_450	Bacteria(100)	Bacteroidota(100)	Bacteroidia(100)	Bacteroidales(100)	Prevotellaceae(100)	Prevotella(100)
OTU_451	Bacteria(100)	Actinobacteriota(100)	Actinobacteria(100)	Corynebacteriales(100)	Corynebacteriaceae(100)	Corynebacterium(100)
OTU_452	Bacteria(100)	Proteobacteria(100)	Alphaproteobacteria(100)	Rhodospirillales(100)	Rhodospirillaceae(100)	Novispirillum(100)
OTU_453	Bacteria(100)	Bacteroidota(100)	Bacteroidia(100)	Bacteroidales(100)	F082(100)	F082_ge(100)
OTU_454	Bacteria(99)	Bacteroidota(99)	Bacteroidia(99)	Bacteroidales(99)	Rikenellaceae(97)	Rikenellaceae_RC9_gut_group(94)
OTU_455	Bacteria(100)	Bacteroidota(100)	Bacteroidia(100)	Bacteroidales(100)	Prevotellaceae(100)	Prevotellaceae_UCG-004(99)
OTU_456	Bacteria(100)	Bacteroidota(100)	Bacteroidia(100)	Bacteroidales(100)	Rikenellaceae(100)	Rikenellaceae_RC9_gut_group(100)
OTU_457	Bacteria(100)	Firmicutes(100)	Clostridia(100)	Lachnospirales(100)	Lachnospiraceae(100)	Lachnospiraceae_ge(93)
OTU_458	Bacteria(100)	Actinobacteriota(100)	Actinobacteria(100)	Micrococcales(100)	Brevibacteriaceae(100)	Brevibacterium(100)
OTU_459	Bacteria(100)	Firmicutes(100)	Clostridia(100)	Oscillospirales(100)	Ruminococcaceae(100)	uncultured(100)
OTU_460	Bacteria(100)	Firmicutes(100)	Bacilli(100)	Erysipelotrichales(100)	Erysipelotrichaceae(100)	Erysipelotrichaceae(100)
OTU_461	Bacteria(100)	Firmicutes(100)	Clostridia(100)	Lachnospirales(100)	Lachnospiraceae(100)	Lachnospiraceae_ge(83)
OTU_462	Bacteria(100)	Firmicutes(100)	Clostridia(100)	Oscillospirales(100)	Ruminococcaceae(100)	CAG-352(100)
OTU_463	Bacteria(100)	Actinobacteriota(100)	Actinobacteria(100)	Corynebacteriales(100)	Nocardiaceae(100)	Rhodococcus(100)
OTU_464	Bacteria(100)	Firmicutes(100)	Clostridia(100)	Oscillospirales(100)	UCG-010(100)	UCG-010_ge(100)
OTU_465	Bacteria(100)	Bacteroidota(100)	Bacteroidia(100)	Bacteroidales(100)	Muribaculaceae(100)	Muribaculaceae_ge(100)
OTU_466	Bacteria(100)	Proteobacteria(100)	Gammaproteobacteria(100)	Burkholderiales(100)	Comamonadaceae(81)	Comamonadaceae(81)
OTU_469	Bacteria(100)	Firmicutes(100)	Clostridia(100)	Oscillospirales(99)	UCG-010(99)	UCG-010_ge(99)
OTU_470	Bacteria(100)	Firmicutes(100)	Clostridia(100)	Peptostreptococcales-Tissierellales(100)	Anaerovoracaceae(100)	Anaerovoracaceae(100)
OTU_471	Bacteria(99)	Bacteria(99)	Bacteria(99)	Bacteria(99)	Bacteria(99)	Bacteria(99)
OTU_472	Bacteria(100)	Bacteroidota(100)	Bacteroidia(100)	Bacteroidales(100)	Rikenellaceae(100)	Rikenellaceae_RC9_gut_group(100)
OTU_473	Bacteria(100)	Bacteroidota(100)	Bacteroidia(100)	Bacteroidales(100)	Prevotellaceae(100)	Prevotella(97)
OTU_474	Bacteria(100)	Firmicutes(100)	Clostridia(100)	Oscillospirales(100)	UCG-010(98)	UCG-010_ge(98)
OTU_475	Bacteria(100)	Firmicutes(100)	Clostridia(100)	Clostridia_UCG-014(100)	Clostridia_UCG-014_fa(100)	Clostridia_UCG-014_ge(100)
OTU_477	Bacteria(100)	Firmicutes(100)	Clostridia(100)	Christensenellales(100)	Christensenellaceae(100)	Christensenellaceae_R-7_group(100)
OTU_480	Bacteria(100)	Actinobacteriota(100)	Coriobacteriia(100)	Coriobacteriales(100)	Coriobacteriales_Incertae_Sedis(99)	uncultured(98)
OTU_481	Bacteria(100)	Firmicutes(100)	Clostridia(100)	Christensenellales(100)	Christensenellaceae(100)	uncultured(100)
OTU_482	Bacteria(100)	Bacteroidota(100)	Bacteroidia(100)	Bacteroidales(100)	Rikenellaceae(100)	Rikenellaceae_RC9_gut_group(100)
OTU_483	Bacteria(100)	Firmicutes(100)	Clostridia(100)	Christensenellales(100)	Christensenellaceae(100)	Christensenellaceae_R-7_group(100)
OTU_484	Bacteria(100)	Bacteroidota(100)	Bacteroidia(100)	Sphingobacteriales(98)	NS11-12_marine_group(94)	NS11-12_marine_group_ge(94)
OTU_485	Bacteria(100)	Patescibacteria(100)	Saccharimonadia(100)	Saccharimonadales(100)	Saccharimonadaceae(100)	Candidatus_Saccharimonas(99)
OTU_486	Bacteria(100)	Firmicutes(100)	Bacilli(100)	RF39(100)	RF39_fa(100)	RF39_ge(100)
OTU_487	Bacteria(100)	Actinobacteriota(100)	Coriobacteriia(100)	Coriobacteriales(100)	Eggerthellaceae(99)	Eggerthellaceae(99)
OTU_488	Bacteria(100)	Bacteroidota(100)	Bacteroidia(100)	Bacteroidales(100)	Prevotellaceae(99)	Prevotella(95)
OTU_489	Bacteria(100)	Firmicutes(100)	Clostridia(100)	Peptostreptococcales-Tissierellales(100)	Peptostreptococcaceae(100)	Peptostreptococcus(100)
OTU_492	Bacteria(100)	Firmicutes(100)	Bacilli(100)	Staphylococcales(100)	Staphylococcaceae(100)	Salinicoccus(100)
OTU_494	Bacteria(100)	Proteobacteria(100)	Gammaproteobacteria(100)	Burkholderiales(100)	Alcaligenaceae(100)	Pigmentiphaga(100)
OTU_495	Bacteria(100)	Actinobacteriota(100)	Actinobacteria(100)	Micrococcales(100)	Ruaniaceae(82)	Ruania(82)
OTU_496	Bacteria(100)	Bacteroidota(100)	Bacteroidia(100)	Bacteroidales(100)	Prevotellaceae(100)	Prevotellaceae_UCG-001(100)
OTU_497	Bacteria(100)	Proteobacteria(100)	Alphaproteobacteria(100)	Rickettsiales(100)	Mitochondria(100)	Mitochondria_ge(100)
OTU_498	Bacteria(100)	Proteobacteria(100)	Gammaproteobacteria(100)	Burkholderiales(100)	Comamonadaceae(100)	Brachymonas(99)
OTU_499	Bacteria(100)	Firmicutes(100)	Clostridia(100)	Christensenellales(100)	Christensenellaceae(100)	Christensenellaceae_R-7_group(100)
OTU_500	Bacteria(97)	Desulfobacterota(85)	Desulfuromonadia(82)	Bradymonadales(82)	Bradymonadales_fa(82)	Bradymonadales_ge(82)
OTU_501	Bacteria(100)	Bacteroidota(100)	Bacteroidia(100)	Bacteroidales(100)	Prevotellaceae(100)	Prevotellaceae_UCG-001(100)
OTU_502	Bacteria(100)	Proteobacteria(100)	Alphaproteobacteria(100)	Rhodobacterales(100)	Rhodobacteraceae(100)	Rhodobacteraceae(100)
OTU_503	Bacteria(100)	Proteobacteria(100)	Gammaproteobacteria(100)	Burkholderiales(100)	Neisseriaceae(100)	Neisseria(99)
OTU_504	Bacteria(100)	Proteobacteria(100)	Gammaproteobacteria(100)	Burkholderiales(100)	Oxalobacteraceae(100)	Massilia(100)
OTU_505	Bacteria(100)	Bacteroidota(100)	Bacteroidia(100)	Bacteroidales(100)	Rikenellaceae(100)	U29-B03(100)
OTU_506	Bacteria(100)	Firmicutes(100)	Bacilli(100)	Lactobacillales(100)	Carnobacteriaceae(100)	Granulicatella(99)
OTU_507	Bacteria(100)	Patescibacteria(100)	Saccharimonadia(100)	Saccharimonadales(100)	Saccharimonadales(100)	Saccharimonadales(100)
OTU_508	Bacteria(100)	Verrucomicrobiota(100)	Verrucomicrobiae(100)	Verrucomicrobiales(100)	Verrucomicrobiaceae(100)	uncultured(100)
OTU_509	Bacteria(100)	Bacteroidota(100)	Bacteroidia(100)	Bacteroidales(100)	Prevotellaceae(100)	Prevotella(84)
OTU_511	Bacteria(100)	Firmicutes(100)	Clostridia(100)	Lachnospirales(100)	Lachnospiraceae(100)	Lachnospira(100)
OTU_512	Bacteria(100)	Bacteroidota(100)	Bacteroidia(100)	Bacteroidales(100)	uncultured(100)	uncultured_ge(100)
OTU_513	Bacteria(100)	Bacteroidota(100)	Bacteroidia(100)	Chitinophagales(100)	Chitinophagaceae(100)	Chitinophagaceae(100)
OTU_514	Bacteria(100)	Bacteroidota(100)	Bacteroidia(100)	Bacteroidales(100)	Prevotellaceae(100)	Prevotellaceae(100)
OTU_515	Bacteria(100)	Firmicutes(98)	Clostridia(94)	Clostridia(94)	Clostridia(94)	Clostridia(94)
OTU_516	Bacteria(100)	Bacteroidota(100)	Bacteroidia(100)	Bacteroidales(98)	Rikenellaceae(98)	Rikenellaceae_RC9_gut_group(98)
OTU_517	Bacteria(100)	Bdellovibrionota(100)	Bdellovibrionia(100)	Bdellovibrionales(100)	Bdellovibrionaceae(100)	Bdellovibrio(100)
OTU_518	Bacteria(100)	Acidobacteriota(100)	Blastocatellia(100)	Blastocatellales(100)	Blastocatellaceae(100)	Blastocatella(91)
OTU_519	Bacteria(100)	Firmicutes(100)	Clostridia(100)	Lachnospirales(100)	Lachnospiraceae(100)	Lachnospiraceae_ND3007_group(81)
OTU_520	Bacteria(100)	Firmicutes(100)	Bacilli(100)	Lactobacillales(100)	Lactobacillaceae(100)	Lactobacillus(100)
OTU_521	Bacteria(100)	Firmicutes(100)	Bacilli(100)	Erysipelotrichales(100)	Erysipelatoclostridiaceae(100)	UCG-004(100)
OTU_523	Bacteria(100)	Bacteroidota(100)	Bacteroidia(100)	Bacteroidales(100)	p-251-o5(100)	p-251-o5_ge(100)
OTU_524	Bacteria(100)	Bacteroidota(100)	Bacteroidia(100)	Bacteroidales(100)	Prevotellaceae(100)	Prevotella(100)
OTU_525	Bacteria(100)	Bacteroidota(100)	Bacteroidia(100)	Bacteroidales(98)	Bacteroidales(98)	Bacteroidales(98)
OTU_526	Bacteria(99)	Bacteroidota(98)	Bacteroidia(98)	Bacteroidales(92)	F082(91)	F082_ge(91)
OTU_527	Bacteria(100)	Firmicutes(96)	Clostridia(93)	Peptostreptococcales-Tissierellales(86)	Anaerovoracaceae(80)	Anaerovoracaceae(80)
OTU_528	Bacteria(100)	Bacteroidota(100)	Bacteroidia(100)	Bacteroidales(100)	Bacteroidaceae(99)	Bacteroides(99)
OTU_529	Bacteria(100)	Bacteroidota(100)	Bacteroidia(100)	Bacteroidales(100)	Prevotellaceae(100)	Prevotella(100)
OTU_530	Bacteria(100)	Actinobacteriota(100)	Actinobacteria(100)	Streptomycetales(100)	Streptomycetaceae(100)	Streptomyces(97)
OTU_533	Bacteria(100)	Bacteroidota(100)	Bacteroidia(100)	Flavobacteriales(100)	Flavobacteriaceae(100)	Flavobacterium(100)
OTU_534	Bacteria(100)	Proteobacteria(100)	Gammaproteobacteria(100)	Burkholderiales(100)	Oxalobacteraceae(100)	Massilia(96)
OTU_536	Bacteria(100)	Spirochaetota(100)	Spirochaetia(100)	Spirochaetales(100)	Spirochaetaceae(100)	Treponema(100)
OTU_537	Bacteria(100)	Firmicutes(100)	Bacilli(100)	Erysipelotrichales(100)	Erysipelotrichaceae(100)	Solobacterium(87)
OTU_538	Bacteria(100)	Bacteroidota(100)	Bacteroidia(100)	Chitinophagales(100)	Chitinophagaceae(100)	Chitinophagaceae(100)
OTU_540	Bacteria(100)	Actinobacteriota(100)	Actinobacteria(100)	PeM15(97)	PeM15_fa(97)	PeM15_ge(97)
OTU_541	Bacteria(100)	Proteobacteria(100)	Gammaproteobacteria(100)	Xanthomonadales(100)	Xanthomonadaceae(100)	Luteimonas(99)
OTU_542	Bacteria(100)	Bacteroidota(100)	Bacteroidia(100)	Bacteroidales(100)	Prevotellaceae(100)	Prevotellaceae_NK3B31_group(100)
OTU_543	Bacteria(100)	Cyanobacteria(100)	Vampirivibrionia(100)	Gastranaerophilales(100)	Gastranaerophilales_fa(100)	Gastranaerophilales_ge(100)
OTU_546	Bacteria(100)	Firmicutes(100)	Bacilli(100)	RF39(100)	RF39_fa(100)	RF39_ge(100)
OTU_547	Bacteria(100)	Firmicutes(100)	Clostridia(100)	Oscillospirales(100)	Ruminococcaceae(100)	Faecalibacterium(100)
OTU_549	Bacteria(100)	Proteobacteria(100)	Gammaproteobacteria(100)	Oceanospirillales(92)	Pseudohongiellaceae(91)	Pseudohongiella(90)
OTU_550	Bacteria(100)	Bacteroidota(100)	Bacteroidia(100)	Bacteroidales(100)	Muribaculaceae(100)	Muribaculaceae_ge(100)
OTU_551	Bacteria(100)	Verrucomicrobiota(100)	Kiritimatiellae(100)	WCHB1-41(100)	WCHB1-41_fa(100)	WCHB1-41_ge(100)
OTU_552	Bacteria(100)	Bacteroidota(100)	Bacteroidia(100)	Flavobacteriales(100)	Flavobacteriaceae(100)	Flavobacterium(100)
OTU_553	Bacteria(100)	Bacteroidota(100)	Bacteroidia(100)	Bacteroidales(100)	Prevotellaceae(100)	Prevotellaceae_UCG-001(99)
OTU_557	Bacteria(100)	Bacteroidota(100)	Bacteroidia(100)	Bacteroidales(100)	Prevotellaceae(100)	Prevotella(95)
OTU_558	Bacteria(100)	Actinobacteriota(100)	Actinobacteria(100)	Corynebacteriales(100)	Corynebacteriaceae(100)	Corynebacterium(100)
OTU_559	Bacteria(100)	Verrucomicrobiota(100)	Kiritimatiellae(100)	WCHB1-41(100)	WCHB1-41_fa(100)	WCHB1-41_ge(100)
OTU_560	Bacteria(100)	Desulfobacterota(80)	Desulfobacterota(80)	Desulfobacterota(80)	Desulfobacterota(80)	Desulfobacterota(80)
OTU_561	Bacteria(100)	Planctomycetota(100)	Planctomycetes(100)	Pirellulales(100)	Pirellulaceae(100)	p-1088-a5_gut_group(100)
OTU_562	Bacteria(100)	Bacteroidota(100)	Bacteroidia(100)	Bacteroidales(100)	Bacteroidales_UCG-001(100)	Bacteroidales_UCG-001_ge(100)
OTU_563	Bacteria(100)	Spirochaetota(100)	Spirochaetia(100)	Spirochaetales(100)	Spirochaetaceae(100)	Treponema(100)
OTU_564	Bacteria(100)	Bacteroidota(100)	Bacteroidia(100)	Bacteroidales(100)	F082(100)	F082_ge(100)
OTU_565	Bacteria(100)	Verrucomicrobiota(100)	Kiritimatiellae(100)	WCHB1-41(100)	WCHB1-41_fa(100)	WCHB1-41_ge(100)
OTU_566	Bacteria(100)	Proteobacteria(100)	Gammaproteobacteria(100)	Alteromonadales(100)	Alteromonadaceae(100)	Alishewanella(100)
OTU_567	Bacteria(100)	Verrucomicrobiota(100)	Kiritimatiellae(100)	WCHB1-41(100)	WCHB1-41_fa(100)	WCHB1-41_ge(100)
OTU_568	Bacteria(100)	Firmicutes(100)	Negativicutes(100)	Veillonellales-Selenomonadales(100)	Selenomonadaceae(100)	Schwartzia(100)
OTU_569	Bacteria(100)	Bacteroidota(100)	Bacteroidia(100)	Bacteroidales(100)	Tannerellaceae(100)	Parabacteroides(100)
OTU_570	Bacteria(100)	Bacteroidota(100)	Bacteroidia(100)	Bacteroidales(100)	Muribaculaceae(100)	Muribaculaceae_ge(100)
OTU_571	Bacteria(100)	Bacteroidota(100)	Bacteroidia(100)	Bacteroidales(100)	Prevotellaceae(100)	Prevotella(99)
OTU_572	Bacteria(100)	Spirochaetota(100)	Spirochaetia(100)	Spirochaetales(100)	Spirochaetaceae(100)	Treponema(100)
OTU_573	Bacteria(100)	Desulfobacterota(100)	Desulfovibrionia(100)	Desulfovibrionales(100)	Desulfovibrionaceae(100)	Desulfovibrio(98)
OTU_574	Bacteria(100)	Bacteroidota(100)	Bacteroidia(100)	Bacteroidales(100)	Prevotellaceae(100)	Prevotellaceae_UCG-001(100)
OTU_575	Bacteria(100)	Firmicutes(100)	Bacilli(100)	Lactobacillales(100)	Streptococcaceae(100)	Lactococcus(100)
OTU_576	Bacteria(100)	Firmicutes(100)	Clostridia(100)	Lachnospirales(100)	Lachnospiraceae(100)	Lachnospiraceae(100)
OTU_577	Bacteria(100)	Firmicutes(100)	Clostridia(100)	Lachnospirales(100)	Lachnospiraceae(100)	Lachnospiraceae_NK3A20_group(100)
OTU_582	Bacteria(100)	Actinobacteriota(100)	Actinobacteria(100)	Micrococcales(100)	Dermabacteraceae(100)	Brachybacterium(100)
OTU_586	Bacteria(100)	Firmicutes(100)	Clostridia(100)	Oscillospirales(100)	Ethanoligenenaceae(99)	Ethanoligenens(99)
OTU_587	Bacteria(100)	Fusobacteriota(100)	Fusobacteriia(100)	Fusobacteriales(100)	Fusobacteriaceae(100)	Fusobacterium(100)
OTU_588	Bacteria(100)	Bacteroidota(100)	Bacteroidia(100)	Bacteroidales(100)	Bacteroidales_UCG-001(100)	Bacteroidales_UCG-001_ge(100)
OTU_589	Bacteria(100)	Bacteroidota(100)	Bacteroidia(100)	Bacteroidales(100)	Prevotellaceae(100)	Prevotellaceae_UCG-001(100)
OTU_590	Bacteria(100)	Proteobacteria(100)	Alphaproteobacteria(100)	Rhizobiales(100)	Beijerinckiaceae(100)	Microvirga(100)
OTU_592	Bacteria(100)	Bacteroidota(100)	Bacteroidia(100)	Bacteroidales(100)	Prevotellaceae(100)	Prevotella(100)
OTU_593	Bacteria(100)	Bacteroidota(100)	Bacteroidia(100)	Bacteroidales(100)	Prevotellaceae(99)	Prevotellaceae(99)
OTU_596	Bacteria(100)	Bacteroidota(100)	Bacteroidia(100)	Bacteroidales(99)	Bacteroidetes_BD2-2(99)	Bacteroidetes_BD2-2_ge(99)
OTU_597	Bacteria(100)	Bacteroidota(100)	Bacteroidia(100)	Bacteroidales(100)	Prevotellaceae(100)	Prevotella(100)
OTU_598	Bacteria(100)	Firmicutes(95)	Clostridia(95)	Christensenellales(95)	Christensenellaceae(95)	Christensenellaceae_R-7_group(95)
OTU_599	Bacteria(100)	Firmicutes(100)	Bacilli(100)	Lactobacillales(100)	Lactobacillaceae(100)	Lactobacillus(100)
OTU_601	Bacteria(100)	Bacteroidota(100)	Bacteroidia(100)	Bacteroidales(100)	Prevotellaceae(100)	Prevotella(92)
OTU_602	Bacteria(100)	Bacteroidota(100)	Bacteroidia(100)	Bacteroidales(100)	Rikenellaceae(100)	Rikenellaceae_RC9_gut_group(100)
OTU_605	Bacteria(100)	Firmicutes(89)	Clostridia(89)	Clostridia(89)	Clostridia(89)	Clostridia(89)
OTU_606	Bacteria(100)	Bacteroidota(100)	Bacteroidia(100)	Flavobacteriales(100)	Flavobacteriaceae(100)	Flavobacterium(100)
OTU_608	Bacteria(100)	Bacteroidota(100)	Bacteroidia(100)	Bacteroidales(100)	Prevotellaceae(100)	Prevotella(99)
OTU_611	Bacteria(100)	Spirochaetota(100)	Spirochaetia(100)	Spirochaetales(100)	Spirochaetaceae(100)	Treponema(100)
OTU_613	Bacteria(100)	Bacteroidota(100)	Bacteroidia(100)	Bacteroidales(100)	Prevotellaceae(100)	Prevotellaceae(100)
OTU_614	Bacteria(100)	Actinobacteriota(100)	Actinobacteria(100)	Corynebacteriales(100)	Corynebacteriaceae(100)	Corynebacterium(100)
OTU_615	Bacteria(100)	Actinobacteriota(100)	Actinobacteria(100)	Corynebacteriales(100)	Dietziaceae(100)	Dietzia(100)
OTU_616	Bacteria(100)	Bacteroidota(100)	Bacteroidia(100)	Flavobacteriales(100)	Weeksellaceae(100)	Weeksellaceae(100)
OTU_617	Bacteria(100)	Bacteroidota(100)	Bacteroidia(100)	Bacteroidales(100)	Muribaculaceae(100)	Muribaculaceae_ge(100)
OTU_618	Bacteria(100)	Actinobacteriota(100)	Actinobacteria(100)	Nitriliruptorales(100)	Nitriliruptoraceae(100)	Nitriliruptoraceae(100)
OTU_619	Bacteria(100)	Bacteroidota(100)	Bacteroidia(100)	Bacteroidales(97)	Rikenellaceae(97)	Rikenellaceae_RC9_gut_group(96)
OTU_620	Bacteria(100)	Proteobacteria(95)	Alphaproteobacteria(95)	Acetobacterales(93)	Acetobacteraceae(93)	Acetobacteraceae(93)
OTU_624	Bacteria(100)	Bacteroidota(100)	Bacteroidia(100)	Bacteroidales(100)	Muribaculaceae(100)	Muribaculaceae_ge(100)
OTU_625	Bacteria(100)	Bacteria(100)	Bacteria(100)	Bacteria(100)	Bacteria(100)	Bacteria(100)
OTU_630	Bacteria(100)	Bacteroidota(100)	Bacteroidia(100)	Bacteroidales(100)	Muribaculaceae(100)	Muribaculaceae_ge(100)
OTU_632	Bacteria(100)	Firmicutes(100)	Bacilli(100)	Paenibacillales(100)	Paenibacillaceae(100)	Paenibacillus(99)
OTU_633	Bacteria(100)	Firmicutes(100)	Negativicutes(100)	Veillonellales-Selenomonadales(100)	Veillonellaceae(100)	Veillonella(100)
OTU_634	Bacteria(100)	Bacteroidota(100)	Bacteroidia(100)	Bacteroidales(100)	F082(100)	F082_ge(100)
OTU_635	Bacteria(100)	Bacteroidota(100)	Bacteroidia(100)	Bacteroidales(100)	Prevotellaceae(100)	Alloprevotella(100)
OTU_641	Bacteria(100)	Firmicutes(100)	Clostridia(100)	Clostridiales(100)	Clostridiaceae(100)	Clostridium_sensu_stricto_13(99)
OTU_643	Bacteria(100)	Bacteroidota(100)	Bacteroidia(100)	Bacteroidales(100)	Prevotellaceae(100)	Prevotella(100)
OTU_644	Bacteria(100)	Bacteroidota(100)	Bacteroidia(100)	Chitinophagales(100)	Chitinophagaceae(100)	Flavisolibacter(99)
OTU_646	Bacteria(100)	WPS-2(100)	WPS-2_cl(100)	WPS-2_or(100)	WPS-2_fa(100)	WPS-2_ge(100)
OTU_647	Bacteria(100)	Bacteroidota(100)	Bacteroidia(100)	Bacteroidales(100)	Bacteroidaceae(100)	Bacteroides(100)
OTU_648	Bacteria(100)	Proteobacteria(100)	Alphaproteobacteria(100)	Rhizobiales(100)	Hyphomicrobiaceae(100)	Hyphomicrobium(100)
OTU_649	Bacteria(100)	Bdellovibrionota(100)	Bdellovibrionia(100)	Bacteriovoracales(100)	Bacteriovoracaceae(100)	Peredibacter(99)
OTU_650	Bacteria(100)	Firmicutes(100)	Clostridia(100)	Oscillospirales(100)	Ruminococcaceae(100)	uncultured(99)
OTU_651	Bacteria(100)	Bacteroidota(100)	Bacteroidia(100)	Sphingobacteriales(100)	Sphingobacteriaceae(100)	Sphingobacteriaceae(100)
OTU_652	Bacteria(100)	Bacteroidota(100)	Bacteroidia(100)	Sphingobacteriales(100)	Sphingobacteriaceae(100)	Sphingobacterium(100)
OTU_653	Bacteria(100)	Proteobacteria(100)	Alphaproteobacteria(100)	Sphingomonadales(100)	Sphingomonadaceae(100)	Blastomonas(98)
OTU_654	Bacteria(100)	Proteobacteria(100)	Gammaproteobacteria(100)	Burkholderiales(100)	Comamonadaceae(100)	Aquabacterium(100)

## Sheet: Counts
OTUID	L	L-tet	M	M-tet	SF	SF-tet	BF	BF-tet		*L: larvae, M: sucrose-fed male, SF: sucrose-fed females, BF: blood-fed females. Tetracycline treated isoline is indicated with the suffix (-tet).
OTU_1	3538	0	18175	1636	40746	5561	49570	1712
OTU_2	4924	16536	7763	22445	29	10008	570	12587
OTU_3	0	0	251	183	352	11155	669	6103
OTU_4	175	700	1013	580	129	2430	319	4327
OTU_5	4000	832	0	271	0	19	0	7
OTU_6	2380	1220	8	0	7	25	0	0
OTU_7	2907	31	0	0	7	5	3	0
OTU_8	0	58	66	16	77	1193	17	98
OTU_9	0	0	28	232	7	381	534	1290
OTU_10	4	926	0	6	2	9	0	4
OTU_11	739	6	0	7	0	9	0	1
OTU_12	735	0	4	0	0	0	0	0
OTU_13	781	7	1	17	0	1	0	0
OTU_14	22	58	59	0	139	0	45	180
OTU_15	435	153	0	71	5	7	0	0
OTU_16	7	3	17	0	31	313	85	0
OTU_17	66	115	211	0	238	0	90	405
OTU_18	313	0	0	0	0	0	0	0
OTU_19	0	4	8	7	0	0	9	239
OTU_20	8	22	116	0	59	0	59	10
OTU_21	24	28	40	132	28	35	14	77
OTU_22	279	28	0	33	8	61	0	0
OTU_23	175	0	0	0	0	0	0	0
OTU_24	2	144	0	0	1	13	0	0
OTU_25	184	0	0	0	0	0	0	0
OTU_28	145	0	0	0	0	0	0	0
OTU_29	88	4	10	39	5	6	0	30
OTU_30	0	0	33	0	33	0	9	48
OTU_31	0	49	0	0	0	59	0	4
OTU_32	7	66	44	43	0	0	0	15
OTU_33	4	35	41	0	44	0	34	26
OTU_34	30	42	64	0	56	0	56	135
OTU_35	11	14	21	0	24	0	8	60
OTU_36	0	12	26	0	23	0	9	42
OTU_37	13	8	38	0	22	0	29	43
OTU_38	8	23	25	0	66	0	10	43
OTU_39	12	14	11	0	9	0	19	27
OTU_40	54	17	0	0	0	0	0	18
OTU_41	5	13	5	0	43	0	32	16
OTU_42	9	3	0	80	0	0	0	0
OTU_43	136	11	0	29	0	0	0	0
OTU_44	0	0	36	29	0	15	0	10
OTU_45	0	0	0	28	0	62	0	0
OTU_46	3	13	16	0	43	0	5	8
OTU_47	16	27	53	0	29	0	48	114
OTU_48	10	32	3	0	47	0	8	0
OTU_49	6	16	0	45	0	0	0	0
OTU_50	0	0	38	45	0	0	0	0
OTU_51	3	3	15	0	0	0	13	41
OTU_52	38	0	0	29	0	0	0	0
OTU_53	9	15	31	0	0	0	37	0
OTU_54	0	0	23	0	0	0	0	39
OTU_55	5	0	16	0	59	0	0	22
OTU_56	0	13	0	13	0	11	2	22
OTU_57	2	0	15	0	32	0	0	23
OTU_58	4	5	19	0	0	0	0	52
OTU_59	61	0	0	0	0	0	0	0
OTU_60	59	0	0	0	0	0	0	0
OTU_61	9	9	0	0	25	0	11	62
OTU_62	60	0	0	0	0	0	0	0
OTU_63	0	0	17	0	33	0	20	29
OTU_64	0	0	0	0	12	0	0	68
OTU_66	0	0	0	0	0	0	0	53
OTU_68	0	0	2	35	1	32	0	0
OTU_69	48	4	3	1	0	1	0	0
OTU_70	20	13	10	0	8	0	31	49
OTU_71	5	0	0	0	15	14	11	7
OTU_72	2	19	0	0	10	2	3	11
OTU_73	0	0	0	25	0	0	0	28
OTU_74	0	0	0	0	19	25	0	0
OTU_75	0	0	25	0	0	0	0	18
OTU_76	4	13	14	5	0	61	4	16
OTU_77	0	0	18	0	13	0	15	0
OTU_78	3	7	37	0	25	0	13	50
OTU_79	0	0	0	0	0	0	15	30
OTU_80	0	12	0	0	0	0	8	27
OTU_81	0	0	0	0	0	29	0	15
OTU_82	0	0	0	0	15	0	0	28
OTU_83	9	0	26	0	31	0	0	0
OTU_84	0	32	0	0	20	0	10	5
OTU_85	0	0	0	0	0	0	0	54
OTU_87	6	0	10	0	1	0	0	24
OTU_88	0	2	25	0	0	0	14	0
OTU_89	0	4	0	0	38	0	0	0
OTU_90	9	21	47	0	37	0	12	93
OTU_91	5	0	15	0	0	0	7	37
OTU_92	3	0	8	0	17	0	4	23
OTU_93	0	0	0	0	28	0	0	45
OTU_95	4	9	0	0	0	0	0	28
OTU_96	0	25	0	0	0	0	15	0
OTU_97	0	0	10	0	8	0	0	20
OTU_98	0	8	0	0	16	0	0	27
OTU_99	0	0	0	0	0	0	3	30
OTU_100	1	0	32	0	0	0	0	0
OTU_101	4	0	0	0	7	0	6	19
OTU_102	0	2	0	0	0	0	0	37
OTU_103	0	0	0	0	0	0	0	34
OTU_104	6	8	2	0	4	0	17	16
OTU_105	0	0	34	0	0	0	0	0
OTU_106	0	8	22	0	0	0	0	46
OTU_107	1	2	21	14	0	19	0	2
OTU_108	2	4	7	8	5	15	0	0
OTU_109	1	0	37	0	0	0	5	22
OTU_110	0	9	7	0	14	0	0	46
OTU_111	0	0	0	33	0	0	0	0
OTU_112	0	0	3	2	0	26	0	7
OTU_113	2	11	7	0	17	0	13	23
OTU_114	0	0	0	0	0	0	0	63
OTU_115	1	0	0	0	24	0	0	31
OTU_116	0	6	0	0	14	0	9	0
OTU_117	16	0	0	0	0	13	0	0
OTU_118	0	5	0	0	23	0	2	18
OTU_119	0	0	0	0	33	0	0	0
OTU_120	0	1	0	0	15	16	0	0
OTU_121	0	0	0	0	29	0	0	0
OTU_122	0	0	0	0	0	0	0	30
OTU_123	10	0	0	0	9	0	4	61
OTU_124	0	0	0	0	28	0	0	0
OTU_125	0	0	3	0	9	0	4	17
OTU_126	0	14	0	0	24	0	0	9
OTU_127	0	0	28	0	0	0	0	0
OTU_128	0	14	19	0	8	0	0	30
OTU_129	0	0	0	0	19	0	7	0
OTU_130	48	0	4	14	0	3	0	21
OTU_131	5	0	0	0	9	0	0	19
OTU_132	0	0	25	0	0	0	0	15
OTU_133	0	0	0	0	0	0	0	26
OTU_134	0	5	0	0	17	0	6	0
OTU_135	0	0	17	0	28	0	0	0
OTU_136	0	4	24	0	0	0	0	0
OTU_137	5	15	46	0	33	0	3	0
OTU_138	0	15	18	0	0	0	0	0
OTU_139	0	0	0	0	27	0	0	0
OTU_140	0	0	26	0	0	0	0	0
OTU_141	0	0	0	0	25	0	0	0
OTU_142	0	0	13	7	0	5	0	0
OTU_143	25	12	0	6	4	0	0	0
OTU_144	0	0	0	0	0	0	0	24
OTU_145	0	11	0	0	7	0	7	1
OTU_146	0	0	0	0	23	0	0	0
OTU_147	0	13	0	0	0	0	0	47
OTU_148	15	0	5	7	0	10	4	0
OTU_149	0	0	0	0	13	0	0	75
OTU_150	0	0	25	0	0	0	0	0
OTU_151	0	8	0	0	18	0	0	0
OTU_152	5	0	6	0	0	0	6	13
OTU_154	0	0	23	0	0	0	0	0
OTU_155	0	0	0	0	0	0	0	27
OTU_156	1	0	0	0	21	0	0	0
OTU_157	0	0	23	0	0	0	0	0
OTU_158	0	0	0	0	0	24	0	0
OTU_159	0	9	4	0	0	14	0	0
OTU_160	0	0	0	0	0	0	22	0
OTU_162	0	0	0	0	0	0	0	24
OTU_163	0	0	0	0	0	0	0	23
OTU_164	0	22	0	0	0	0	5	0
OTU_165	0	0	0	0	13	0	0	10
OTU_166	0	0	22	0	0	0	0	0
OTU_167	0	12	0	0	0	0	0	19
OTU_168	0	0	0	0	0	0	0	24
OTU_169	24	9	0	16	0	0	0	0
OTU_170	0	0	0	0	20	0	0	0
OTU_171	2	2	8	0	1	0	2	12
OTU_172	0	0	0	0	0	0	0	22
OTU_173	2	0	0	0	19	0	0	5
OTU_174	0	0	16	0	3	0	0	11
OTU_175	0	0	0	0	0	0	0	21
OTU_176	2	0	8	0	8	0	3	8
OTU_177	3	0	0	0	29	0	0	0
OTU_178	0	0	0	30	0	29	0	0
OTU_179	0	9	3	0	2	0	0	6
OTU_180	0	0	20	0	0	0	0	0
OTU_181	2	16	12	0	0	0	0	25
OTU_183	0	16	13	0	6	0	7	0
OTU_184	0	22	0	0	0	0	0	0
OTU_185	0	0	0	0	20	0	0	0
OTU_186	0	13	12	0	13	0	0	0
OTU_187	0	0	0	0	0	0	0	19
OTU_188	0	0	20	0	38	0	0	0
OTU_189	0	0	9	0	0	0	0	22
OTU_190	0	0	20	0	0	0	0	19
OTU_191	0	0	0	0	0	18	0	0
OTU_192	0	0	0	0	32	0	0	0
OTU_193	5	0	0	12	0	0	0	0
OTU_194	1	0	0	0	8	0	8	0
OTU_195	0	0	0	0	17	0	2	0
OTU_196	0	0	0	0	0	0	0	19
OTU_198	0	0	17	0	0	0	0	0
OTU_199	4	5	2	0	0	0	0	34
OTU_200	0	0	0	0	0	0	0	21
OTU_201	0	0	0	0	20	0	0	0
OTU_202	3	0	0	0	0	0	0	19
OTU_203	0	0	18	0	0	0	0	0
OTU_204	5	4	18	0	0	0	0	15
OTU_205	1	0	0	0	11	0	5	0
OTU_206	0	0	0	0	0	0	0	17
OTU_207	0	0	0	16	0	0	0	0
OTU_208	19	0	0	0	0	0	0	0
OTU_209	0	0	0	0	20	0	0	0
OTU_210	0	0	0	20	0	0	0	0
OTU_211	0	3	0	0	14	1	0	0
OTU_212	0	0	0	0	0	0	0	20
OTU_213	0	0	17	0	0	0	0	0
OTU_214	0	16	0	0	0	0	0	0
OTU_215	0	2	14	0	0	0	0	0
OTU_216	0	0	0	0	0	0	0	17
OTU_217	0	0	16	0	0	0	0	0
OTU_218	0	0	0	0	0	0	0	51
OTU_219	0	12	0	0	0	0	5	0
OTU_220	0	6	0	0	15	0	0	16
OTU_221	0	0	17	0	0	0	0	0
OTU_222	9	1	0	9	2	4	0	0
OTU_223	0	0	0	0	0	0	0	17
OTU_224	1	0	0	0	0	15	0	0
OTU_225	0	0	0	0	0	0	0	16
OTU_227	0	1	0	0	5	1	0	13
OTU_228	0	0	0	17	0	0	0	0
OTU_229	0	0	0	0	0	0	0	14
OTU_230	0	0	0	11	0	0	4	14
OTU_231	0	0	16	0	0	0	0	0
OTU_232	0	0	0	0	0	0	0	15
OTU_233	2	3	0	0	5	0	0	4
OTU_234	0	0	0	0	14	0	0	0
OTU_235	0	15	0	0	0	0	14	0
OTU_236	0	14	0	0	0	0	8	0
OTU_237	0	0	15	0	0	0	0	0
OTU_238	0	0	0	0	0	0	0	17
OTU_239	0	0	15	0	0	0	0	0
OTU_240	0	0	0	17	0	0	0	0
OTU_241	0	0	0	0	16	0	0	0
OTU_242	0	0	0	0	16	0	0	0
OTU_243	0	0	0	0	14	0	0	0
OTU_244	0	1	0	0	0	14	0	0
OTU_245	0	0	0	0	0	0	0	15
OTU_246	0	0	0	13	1	11	0	0
OTU_248	4	0	0	0	8	0	8	1
OTU_250	0	4	6	0	15	0	0	0
OTU_251	9	0	15	0	0	0	0	0
OTU_252	1	0	0	0	0	0	0	15
OTU_253	0	0	0	0	0	0	2	11
OTU_254	0	0	0	0	17	0	0	0
OTU_255	0	0	14	0	0	0	0	0
OTU_256	0	0	0	0	0	13	0	0
OTU_257	3	0	14	0	0	0	0	0
OTU_258	0	0	0	0	0	0	1	13
OTU_259	0	0	0	0	13	0	0	0
OTU_260	0	0	0	0	15	0	0	0
OTU_261	0	0	0	0	0	0	0	12
OTU_262	0	0	0	0	16	0	3	0
OTU_263	0	0	0	0	0	0	0	13
OTU_264	0	0	10	0	0	2	0	0
OTU_265	0	2	0	0	12	0	5	0
OTU_266	0	0	14	0	0	0	0	0
OTU_267	13	0	0	0	0	0	0	0
OTU_268	0	0	0	0	0	0	0	12
OTU_269	0	1	8	14	0	4	0	6
OTU_270	0	0	12	0	0	0	0	0
OTU_272	0	0	0	12	0	0	0	0
OTU_273	0	0	0	0	12	0	0	0
OTU_274	0	13	0	0	0	0	0	0
OTU_275	0	0	11	0	0	0	0	0
OTU_276	0	0	0	0	13	0	0	0
OTU_277	0	5	8	0	0	0	0	0
OTU_278	3	0	4	0	0	5	0	0
OTU_279	0	3	0	0	0	0	8	0
OTU_280	0	0	17	0	0	0	0	0
OTU_282	0	0	13	0	0	0	0	0
OTU_283	0	0	13	0	0	0	0	0
OTU_284	0	11	0	0	0	0	0	0
OTU_285	0	0	7	0	0	4	0	0
OTU_286	0	0	0	0	11	0	0	0
OTU_287	0	0	0	0	0	0	11	0
OTU_288	0	0	0	0	0	0	12	0
OTU_289	0	1	6	0	0	0	0	7
OTU_290	0	13	0	0	0	0	0	0
OTU_291	13	0	6	0	18	0	12	0
OTU_292	0	11	0	0	0	0	5	0
OTU_293	0	12	0	0	0	0	0	7
OTU_294	3	0	9	0	0	0	0	0
OTU_295	0	0	0	0	0	0	0	11
OTU_296	0	12	0	0	0	0	0	0
OTU_297	0	0	0	0	0	0	0	11
OTU_298	0	0	0	0	12	0	0	0
OTU_299	2	0	0	0	1	0	7	23
OTU_300	0	0	0	0	12	0	0	0
OTU_301	0	7	20	0	0	0	0	0
OTU_302	0	0	0	0	0	10	0	0
OTU_303	0	0	0	0	11	0	0	0
OTU_304	0	0	0	0	0	0	0	11
OTU_305	0	0	0	0	0	0	11	0
OTU_306	0	0	11	0	0	0	0	0
OTU_307	2	0	8	0	8	0	3	14
OTU_308	0	0	0	0	0	0	0	10
OTU_309	0	0	3	0	0	0	0	7
OTU_310	0	0	11	0	0	0	0	0
OTU_311	0	11	0	0	0	0	0	0
OTU_312	0	0	0	0	10	0	0	0
OTU_313	0	0	0	10	0	0	0	2
OTU_314	0	12	0	0	0	0	0	0
OTU_315	0	0	10	0	0	0	0	0
OTU_316	0	0	0	0	0	0	10	0
OTU_317	0	0	0	0	0	0	0	12
OTU_318	0	0	0	0	11	0	0	0
OTU_319	2	1	2	0	6	0	8	3
OTU_320	0	11	0	0	0	0	0	0
OTU_321	0	0	3	0	0	7	0	0
OTU_322	0	0	0	0	0	0	0	9
OTU_323	3	0	0	0	0	0	7	0
OTU_324	0	0	12	0	0	0	0	0
OTU_325	0	3	0	0	0	0	0	9
OTU_326	0	0	0	0	9	0	0	0
OTU_327	0	0	0	9	0	0	0	0
OTU_328	0	0	10	0	0	0	0	0
OTU_329	0	0	9	0	0	0	0	0
OTU_330	0	0	3	0	3	0	2	4
OTU_332	0	0	0	0	9	0	0	0
OTU_333	0	0	0	0	0	0	10	0
OTU_334	0	0	0	0	0	0	0	10
OTU_335	0	10	0	0	0	0	0	0
OTU_336	0	0	0	0	0	0	0	10
OTU_337	1	0	8	0	0	0	0	0
OTU_338	0	0	0	0	9	0	0	0
OTU_339	0	0	0	0	0	0	10	0
OTU_340	0	0	0	0	11	0	5	0
OTU_341	11	0	0	0	0	0	0	0
OTU_342	1	0	1	0	0	0	0	9
OTU_343	2	0	0	0	5	0	11	0
OTU_344	0	0	0	0	8	0	9	0
OTU_345	1	0	0	0	8	0	0	0
OTU_346	0	0	0	0	10	0	0	0
OTU_347	0	0	0	0	9	0	0	0
OTU_348	9	0	0	0	0	0	0	0
OTU_349	0	9	0	0	0	0	0	0
OTU_350	0	8	0	0	0	0	0	0
OTU_352	0	8	0	0	0	0	0	0
OTU_353	0	0	0	8	0	0	0	0
OTU_354	0	0	0	0	0	0	0	9
OTU_356	0	8	0	0	0	0	0	0
OTU_357	0	8	0	0	0	0	0	0
OTU_358	0	6	6	1	11	3	0	0
OTU_359	0	0	0	0	9	0	0	0
OTU_360	0	0	0	10	0	0	0	0
OTU_362	0	4	0	0	8	0	0	0
OTU_363	0	0	8	0	0	0	0	0
OTU_364	0	0	0	4	0	7	0	0
OTU_365	0	0	0	0	0	9	0	5
OTU_366	0	0	0	0	0	0	8	0
OTU_367	0	8	0	0	0	0	1	1
OTU_368	9	0	0	0	0	0	0	0
OTU_369	0	0	14	0	0	0	0	0
OTU_370	0	0	0	0	11	0	7	0
OTU_371	0	0	0	0	0	0	0	9
OTU_372	0	0	0	0	8	0	0	0
OTU_373	0	10	0	0	0	0	0	0
OTU_374	0	0	13	0	0	0	1	0
OTU_375	0	0	0	0	0	0	8	0
OTU_378	0	0	0	0	12	0	0	0
OTU_379	3	0	4	0	0	0	0	0
OTU_380	0	9	0	0	0	0	0	0
OTU_381	0	0	9	0	0	0	0	0
OTU_383	0	8	0	0	0	0	0	0
OTU_384	1	7	0	0	0	0	0	0
OTU_385	1	8	0	0	0	0	0	0
OTU_386	0	0	7	0	0	0	1	0
OTU_387	0	0	0	0	0	7	0	0
OTU_388	0	0	0	0	0	0	9	0
OTU_389	0	0	0	7	0	0	0	0
OTU_391	0	1	0	0	0	0	0	7
OTU_392	0	0	0	0	0	0	8	0
OTU_393	0	0	0	0	0	0	7	0
OTU_394	7	0	0	0	0	0	0	0
OTU_396	0	0	0	0	0	0	10	0
OTU_397	0	0	0	0	0	10	0	0
OTU_398	0	0	0	0	8	0	0	0
OTU_399	0	0	0	0	0	0	2	5
OTU_400	0	0	7	0	0	0	0	0
OTU_401	0	0	0	0	0	0	0	14
OTU_402	0	0	0	0	0	0	10	0
OTU_404	0	0	5	7	0	0	0	0
OTU_405	0	0	0	0	8	0	0	0
OTU_406	0	0	0	0	7	0	0	0
OTU_407	0	0	5	0	1	0	7	0
OTU_410	0	0	6	0	0	0	0	0
OTU_411	0	0	0	3	2	0	1	2
OTU_412	0	0	0	0	0	0	7	0
OTU_413	0	0	6	0	0	0	0	0
OTU_415	0	0	0	0	7	0	0	0
OTU_416	0	0	0	0	7	0	0	0
OTU_419	0	0	14	0	0	0	0	6
OTU_420	0	8	0	0	0	0	0	0
OTU_421	0	7	0	0	0	0	0	0
OTU_422	0	0	0	0	7	0	0	2
OTU_423	3	1	7	0	0	0	0	0
OTU_424	0	0	0	0	8	0	0	0
OTU_425	6	0	0	0	0	0	3	0
OTU_426	0	0	0	6	0	0	0	0
OTU_427	0	6	0	0	0	0	0	0
OTU_428	7	0	0	0	0	0	0	0
OTU_429	0	0	0	0	0	0	6	0
OTU_430	4	0	0	0	3	0	3	0
OTU_431	0	10	0	0	0	0	0	0
OTU_432	6	0	0	0	0	0	0	0
OTU_433	7	0	0	0	0	0	0	0
OTU_434	0	0	0	0	0	0	7	0
OTU_435	6	0	0	0	0	0	0	0
OTU_436	0	0	0	3	0	4	0	0
OTU_437	0	0	0	0	0	7	0	0
OTU_438	0	0	0	0	8	0	0	0
OTU_439	0	0	0	0	0	0	0	6
OTU_440	0	0	0	0	6	0	0	0
OTU_441	0	1	0	0	0	0	0	5
OTU_442	0	0	3	0	4	0	0	6
OTU_443	0	0	0	0	0	6	0	0
OTU_444	0	0	6	0	0	0	0	0
OTU_445	0	0	5	0	0	0	0	0
OTU_446	5	0	0	0	0	0	0	0
OTU_447	0	0	0	5	0	0	0	0
OTU_448	0	5	0	0	0	0	0	0
OTU_449	1	3	0	0	0	6	0	0
OTU_450	0	20	0	0	0	0	0	0
OTU_451	0	0	5	0	0	0	0	0
OTU_452	0	0	5	0	0	0	0	0
OTU_453	0	1	5	0	0	0	0	0
OTU_454	0	0	0	0	0	0	5	0
OTU_455	5	0	0	0	0	0	7	0
OTU_456	0	0	6	0	0	0	0	0
OTU_457	8	0	0	0	0	0	0	0
OTU_458	0	0	0	6	0	0	0	0
OTU_459	0	10	0	0	0	0	1	0
OTU_460	0	0	5	0	0	0	0	0
OTU_461	0	0	0	0	0	0	6	0
OTU_462	0	0	0	0	5	0	0	0
OTU_463	0	0	0	6	0	0	0	0
OTU_464	0	0	0	0	0	0	6	0
OTU_465	0	0	5	0	0	0	0	0
OTU_466	0	0	0	0	3	2	0	0
OTU_469	0	0	0	0	0	0	6	0
OTU_470	0	5	0	0	0	0	0	0
OTU_471	0	5	0	0	0	0	0	0
OTU_472	0	6	0	0	0	0	0	0
OTU_473	0	4	0	0	0	0	0	0
OTU_474	5	0	0	0	0	0	0	0
OTU_475	0	5	0	0	0	0	0	0
OTU_477	4	0	0	0	0	0	0	0
OTU_480	0	5	0	0	0	0	0	0
OTU_481	0	0	0	0	0	0	4	0
OTU_482	3	0	1	0	0	0	4	0
OTU_483	0	5	0	0	0	0	0	0
OTU_484	4	0	0	0	0	0	0	0
OTU_485	4	0	0	0	0	0	4	0
OTU_486	5	0	0	0	0	0	0	0
OTU_487	0	0	0	0	0	0	0	4
OTU_488	0	0	4	0	5	0	0	0
OTU_489	0	0	4	0	0	0	0	0
OTU_492	0	0	4	0	0	0	0	0
OTU_494	0	0	0	4	0	0	0	0
OTU_495	0	0	0	0	0	4	0	0
OTU_496	0	0	0	0	5	0	0	0
OTU_497	0	0	4	0	0	0	0	0
OTU_498	0	0	0	4	0	0	0	0
OTU_499	0	0	0	0	0	0	8	0
OTU_500	0	0	0	0	5	0	0	0
OTU_501	0	0	0	0	4	0	0	0
OTU_502	0	0	0	4	0	0	0	0
OTU_503	0	0	0	0	0	0	4	0
OTU_504	0	0	0	0	0	4	0	1
OTU_505	0	0	0	0	0	0	5	0
OTU_506	0	0	4	0	0	0	0	0
OTU_507	0	0	0	4	0	0	0	0
OTU_508	0	0	5	0	0	0	0	0
OTU_509	7	0	0	0	0	0	0	0
OTU_511	0	0	0	0	5	0	0	0
OTU_512	0	0	0	0	0	0	0	5
OTU_513	0	0	4	0	0	0	0	0
OTU_514	0	0	0	0	0	0	4	0
OTU_515	0	0	0	0	0	0	0	5
OTU_516	0	0	5	0	0	0	0	0
OTU_517	0	0	5	0	0	0	0	0
OTU_518	0	0	0	0	0	6	0	0
OTU_519	0	0	5	0	0	0	0	0
OTU_520	0	0	0	0	0	0	0	5
OTU_521	0	0	0	0	0	0	4	0
OTU_523	2	3	6	0	0	0	1	0
OTU_524	0	0	5	0	0	0	0	0
OTU_525	4	0	0	0	0	0	0	0
OTU_526	0	0	0	0	0	0	0	3
OTU_527	0	3	0	0	0	0	0	0
OTU_528	0	0	0	0	0	0	3	0
OTU_529	0	2	0	0	5	0	4	0
OTU_530	0	0	3	0	0	0	0	0
OTU_533	4	0	0	0	0	0	0	0
OTU_534	0	0	0	3	0	0	0	0
OTU_536	0	0	0	0	0	0	0	3
OTU_537	3	0	0	0	0	0	0	0
OTU_538	0	0	0	0	0	0	0	4
OTU_540	3	0	0	0	0	0	0	0
OTU_541	4	3	1	0	1	0	0	0
OTU_542	0	2	0	0	3	0	0	0
OTU_543	0	4	0	0	0	0	0	0
OTU_546	3	0	0	0	0	0	0	0
OTU_547	0	4	0	0	0	0	0	0
OTU_549	3	0	0	0	0	0	0	0
OTU_550	3	0	0	0	1	0	4	3
OTU_551	0	0	0	0	0	0	3	0
OTU_552	0	4	0	0	0	0	0	0
OTU_553	0	0	0	0	3	0	0	0
OTU_557	0	5	0	0	0	0	0	0
OTU_558	0	0	0	3	0	0	0	0
OTU_559	0	3	0	0	0	0	0	0
OTU_560	0	0	0	4	0	0	0	0
OTU_561	0	4	0	0	0	0	0	0
OTU_562	0	0	0	0	0	0	3	2
OTU_563	0	3	0	0	0	0	0	0
OTU_564	0	0	0	0	4	0	4	0
OTU_565	0	0	0	0	3	0	0	0
OTU_566	0	0	0	3	0	0	0	0
OTU_567	0	0	3	0	0	0	0	0
OTU_568	0	1	0	0	3	0	0	0
OTU_569	0	0	0	0	5	0	0	0
OTU_570	0	0	0	0	3	0	0	0
OTU_571	0	0	3	0	0	0	0	0
OTU_572	2	0	0	0	0	0	0	3
OTU_573	0	0	0	0	0	0	3	0
OTU_574	0	0	4	0	0	0	0	0
OTU_575	0	3	0	0	0	0	0	0
OTU_576	0	3	0	0	0	0	0	0
OTU_577	2	0	0	0	0	0	0	0
OTU_582	0	0	2	0	0	0	0	0
OTU_586	0	0	5	0	0	0	0	0
OTU_587	0	0	4	0	0	0	0	0
OTU_588	0	0	3	0	0	0	0	0
OTU_589	0	0	2	0	0	0	0	0
OTU_590	0	0	3	0	0	0	0	0
OTU_592	0	0	2	0	0	0	0	0
OTU_593	0	0	0	0	2	0	0	0
OTU_596	2	0	0	0	0	0	1	0
OTU_597	0	0	0	0	0	0	0	3
OTU_598	0	0	0	0	0	0	2	0
OTU_599	0	0	0	0	0	0	2	0
OTU_601	3	0	0	0	0	0	0	0
OTU_602	2	0	0	0	0	0	0	0
OTU_605	0	0	0	0	0	0	0	3
OTU_606	2	0	0	0	0	0	0	0
OTU_608	0	2	0	0	0	0	0	0
OTU_611	2	0	0	0	0	0	0	0
OTU_613	0	0	0	0	0	0	6	5
OTU_614	0	0	0	2	0	0	0	0
OTU_615	0	0	0	2	0	0	0	0
OTU_616	0	0	2	0	0	0	0	0
OTU_617	0	0	2	0	0	0	0	0
OTU_618	0	0	2	0	0	0	0	0
OTU_619	0	0	2	0	0	0	0	0
OTU_620	0	2	0	0	0	0	0	0
OTU_624	0	0	2	0	0	0	0	0
OTU_625	0	0	0	0	0	2	0	0
OTU_630	0	0	0	0	1	0	2	0
OTU_632	0	0	0	0	0	2	0	0
OTU_633	0	0	2	0	0	0	0	0
OTU_634	0	0	2	0	0	0	0	0
OTU_635	0	0	0	0	0	3	0	0
OTU_641	2	0	0	0	0	0	0	0
OTU_643	0	2	0	0	0	0	0	0
OTU_644	0	0	0	0	0	2	0	0
OTU_646	2	0	0	0	0	1	0	0
OTU_647	0	0	19	0	0	0	0	0
OTU_648	0	2	0	0	0	0	0	0
OTU_649	0	2	1	0	0	0	0	0
OTU_650	0	3	0	0	0	0	0	0
OTU_651	0	0	0	0	0	0	0	2
OTU_652	0	0	2	0	0	7	0	0
OTU_653	6	2	0	0	0	0	0	0
OTU_654	0	2	0	0	0	0	0	0
Total	23104	22280	231530	26478	44164	31917	53049	30538

## Sheet: Rel.abund
OTUID	L	L-tet	M	M-tet	SF	SF-tet	BF	BF-tet		*L: larvae, M: sucrose-fed male, SF: sucrose-fed females, BF: blood-fed females. Tetracycline treated isoline is indicated with the suffix (-tet).
OTU_1	0.153134	0	0.0784995	0.0617871	0.922607	0.174233	0.934419	0.0560613
OTU_2	0.213123	0.74219	0.0335291	0.847685	0.000656643	0.313563	0.0107448	0.412175
OTU_3	0	0	0.00108409	0.0069114	0.00797029	0.3495	0.012611	0.199849
OTU_4	0.00757445	0.0314183	0.00437524	0.021905	0.00292093	0.076135	0.00601331	0.141692
OTU_5	0.17313	0.0373429	0	0.0102349	0	0.000595294	0	0.000229223
OTU_6	0.103012	0.0547576	3.45528e-05	0	0.0001585	0.000783282	0	0
OTU_7	0.125822	0.00139138	0	0	0.0001585	0.000156656	5.65515e-05	0
OTU_8	0	0.00260323	0.00028506	0.000604275	0.0017435	0.0373782	0.000320458	0.00320912
OTU_9	0	0	0.000120935	0.00876199	0.0001585	0.0119372	0.0100662	0.0422425
OTU_10	0.00017313	0.0415619	0	0.000226603	4.52858e-05	0.000281981	0	0.000130984
OTU_11	0.0319858	0.0002693	0	0.00026437	0	0.000281981	0	3.27461e-05
OTU_12	0.0318127	0	1.72764e-05	0	0	0	0	0
OTU_13	0.0338037	0.000314183	4.31909e-06	0.000642042	0	3.13313e-05	0	0
OTU_14	0.000952216	0.00260323	0.000254827	0	0.00314736	0	0.000848272	0.0058943
OTU_15	0.0188279	0.00686715	0	0.00268147	0.000113214	0.000219319	0	0
OTU_16	0.000302978	0.00013465	7.34246e-05	0	0.000701929	0.00980669	0.00160229	0
OTU_17	0.00285665	0.00516158	0.000911329	0	0.005389	0	0.00169654	0.0132622
OTU_18	0.0135474	0	0	0	0	0	0	0
OTU_19	0	0.000179533	3.45528e-05	0.00026437	0	0	0.000169654	0.00782631
OTU_20	0.00034626	0.000987433	0.000501015	0	0.00133593	0	0.00111218	0.000327461
OTU_21	0.00103878	0.00125673	0.000172764	0.00498527	0.000634001	0.00109659	0.000263907	0.00252145
OTU_22	0.0120758	0.00125673	0	0.00124632	0.000181143	0.00191121	0	0
OTU_23	0.00757445	0	0	0	0	0	0	0
OTU_24	8.65651e-05	0.0064632	0	0	2.26429e-05	0.000407306	0	0
OTU_25	0.00796399	0	0	0	0	0	0	0
OTU_28	0.00627597	0	0	0	0	0	0	0
OTU_29	0.00380886	0.000179533	4.31909e-05	0.00147292	0.000113214	0.000187988	0	0.000982383
OTU_30	0	0	0.00014253	0	0.000747215	0	0.000169654	0.00157181
OTU_31	0	0.00219928	0	0	0	0.00184854	0	0.000130984
OTU_32	0.000302978	0.0029623	0.00019004	0.00162399	0	0	0	0.000491191
OTU_33	0.00017313	0.00157092	0.000177083	0	0.000996287	0	0.000640917	0.000851398
OTU_34	0.00129848	0.0018851	0.000276422	0	0.001268	0	0.00105563	0.00442072
OTU_35	0.000476108	0.000628366	9.0701e-05	0	0.000543429	0	0.000150804	0.00196477
OTU_36	0	0.0005386	0.000112296	0	0.000520786	0	0.000169654	0.00137534
OTU_37	0.000562673	0.000359066	0.000164126	0	0.000498143	0	0.000546664	0.00140808
OTU_38	0.00034626	0.00103232	0.000107977	0	0.00149443	0	0.000188505	0.00140808
OTU_39	0.000519391	0.000628366	4.751e-05	0	0.000203786	0	0.000358159	0.000884144
OTU_40	0.00233726	0.000763016	0	0	0	0	0	0.00058943
OTU_41	0.000216413	0.000583483	2.15955e-05	0	0.000973644	0	0.000603216	0.000523937
OTU_42	0.000389543	0.00013465	0	0.00302138	0	0	0	0
OTU_43	0.00588643	0.000493716	0	0.00109525	0	0	0	0
OTU_44	0	0	0.000155487	0.00109525	0	0.000469969	0	0.000327461
OTU_45	0	0	0	0.00105748	0	0.00194254	0	0
OTU_46	0.000129848	0.000583483	6.91055e-05	0	0.000973644	0	9.42525e-05	0.000261969
OTU_47	0.000692521	0.00121185	0.000228912	0	0.000656643	0	0.000904824	0.00373305
OTU_48	0.000432825	0.00143627	1.29573e-05	0	0.00106422	0	0.000150804	0
OTU_49	0.000259695	0.000718133	0	0.00169952	0	0	0	0
OTU_50	0	0	0.000164126	0.00169952	0	0	0	0
OTU_51	0.000129848	0.00013465	6.47864e-05	0	0	0	0.000245056	0.00134259
OTU_52	0.00164474	0	0	0.00109525	0	0	0	0
OTU_53	0.000389543	0.00067325	0.000133892	0	0	0	0.000697468	0
OTU_54	0	0	9.93392e-05	0	0	0	0	0.0012771
OTU_55	0.000216413	0	6.91055e-05	0	0.00133593	0	0	0.000720414
OTU_56	0	0.000583483	0	0.000490974	0	0.000344644	3.7701e-05	0.000720414
OTU_57	8.65651e-05	0	6.47864e-05	0	0.000724572	0	0	0.00075316
OTU_58	0.00017313	0.000224417	8.20628e-05	0	0	0	0	0.0017028
OTU_59	0.00264024	0	0	0	0	0	0	0
OTU_60	0.00255367	0	0	0	0	0	0	0
OTU_61	0.000389543	0.00040395	0	0	0.000566072	0	0.000207355	0.00203026
OTU_62	0.00259695	0	0	0	0	0	0	0
OTU_63	0	0	7.34246e-05	0	0.000747215	0	0.00037701	0.000949637
OTU_64	0	0	0	0	0.000271715	0	0	0.00222673
OTU_66	0	0	0	0	0	0	0	0.00173554
OTU_68	0	0	8.63819e-06	0.00132185	2.26429e-05	0.0010026	0	0
OTU_69	0.00207756	0.000179533	1.29573e-05	3.77672e-05	0	3.13313e-05	0	0
OTU_70	0.000865651	0.000583483	4.31909e-05	0	0.000181143	0	0.000584365	0.00160456
OTU_71	0.000216413	0	0	0	0.000339643	0.000438638	0.000207355	0.000229223
OTU_72	8.65651e-05	0.000852783	0	0	0.000226429	6.26625e-05	5.65515e-05	0.000360207
OTU_73	0	0	0	0.00094418	0	0	0	0.00091689
OTU_74	0	0	0	0	0.000430215	0.000783282	0	0
OTU_75	0	0	0.000107977	0	0	0	0	0.00058943
OTU_76	0.00017313	0.000583483	6.04673e-05	0.000188836	0	0.00191121	7.5402e-05	0.000523937
OTU_77	0	0	7.77437e-05	0	0.000294357	0	0.000282757	0
OTU_78	0.000129848	0.000314183	0.000159807	0	0.000566072	0	0.000245056	0.0016373
OTU_79	0	0	0	0	0	0	0.000282757	0.000982383
OTU_80	0	0.0005386	0	0	0	0	0.000150804	0.000884144
OTU_81	0	0	0	0	0	0.000908607	0	0.000491191
OTU_82	0	0	0	0	0.000339643	0	0	0.00091689
OTU_83	0.000389543	0	0.000112296	0	0.000701929	0	0	0
OTU_84	0	0.00143627	0	0	0.000452858	0	0.000188505	0.00016373
OTU_85	0	0	0	0	0	0	0	0.00176829
OTU_87	0.000259695	0	4.31909e-05	0	2.26429e-05	0	0	0.000785906
OTU_88	0	8.97666e-05	0.000107977	0	0	0	0.000263907	0
OTU_89	0	0.000179533	0	0	0.000860429	0	0	0
OTU_90	0.000389543	0.000942549	0.000202997	0	0.000837786	0	0.000226206	0.00304539
OTU_91	0.000216413	0	6.47864e-05	0	0	0	0.000131953	0.00121161
OTU_92	0.000129848	0	3.45528e-05	0	0.000384929	0	7.5402e-05	0.00075316
OTU_93	0	0	0	0	0.000634001	0	0	0.00147357
OTU_95	0.00017313	0.00040395	0	0	0	0	0	0.00091689
OTU_96	0	0.00112208	0	0	0	0	0.000282757	0
OTU_97	0	0	4.31909e-05	0	0.000181143	0	0	0.000654922
OTU_98	0	0.000359066	0	0	0.000362286	0	0	0.000884144
OTU_99	0	0	0	0	0	0	5.65515e-05	0.000982383
OTU_100	4.32825e-05	0	0.000138211	0	0	0	0	0
OTU_101	0.00017313	0	0	0	0.0001585	0	0.000113103	0.000622176
OTU_102	0	8.97666e-05	0	0	0	0	0	0.00121161
OTU_103	0	0	0	0	0	0	0	0.00111337
OTU_104	0.000259695	0.000359066	8.63819e-06	0	9.05715e-05	0	0.000320458	0.000523937
OTU_105	0	0	0.000146849	0	0	0	0	0
OTU_106	0	0.000359066	9.50201e-05	0	0	0	0	0.00150632
OTU_107	4.32825e-05	8.97666e-05	9.0701e-05	0.000528741	0	0.000595294	0	6.54922e-05
OTU_108	8.65651e-05	0.000179533	3.02337e-05	0.000302138	0.000113214	0.000469969	0	0
OTU_109	4.32825e-05	0	0.000159807	0	0	0	9.42525e-05	0.000720414
OTU_110	0	0.00040395	3.02337e-05	0	0.000317	0	0	0.00150632
OTU_111	0	0	0	0.00124632	0	0	0	0
OTU_112	0	0	1.29573e-05	7.55344e-05	0	0.000814613	0	0.000229223
OTU_113	8.65651e-05	0.000493716	3.02337e-05	0	0.000384929	0	0.000245056	0.00075316
OTU_114	0	0	0	0	0	0	0	0.002063
OTU_115	4.32825e-05	0	0	0	0.000543429	0	0	0.00101513
OTU_116	0	0.0002693	0	0	0.000317	0	0.000169654	0
OTU_117	0.000692521	0	0	0	0	0.000407306	0	0
OTU_118	0	0.000224417	0	0	0.000520786	0	3.7701e-05	0.00058943
OTU_119	0	0	0	0	0.000747215	0	0	0
OTU_120	0	4.48833e-05	0	0	0.000339643	0.0005013	0	0
OTU_121	0	0	0	0	0.000656643	0	0	0
OTU_122	0	0	0	0	0	0	0	0.000982383
OTU_123	0.000432825	0	0	0	0.000203786	0	7.5402e-05	0.00199751
OTU_124	0	0	0	0	0.000634001	0	0	0
OTU_125	0	0	1.29573e-05	0	0.000203786	0	7.5402e-05	0.000556683
OTU_126	0	0.000628366	0	0	0.000543429	0	0	0.000294715
OTU_127	0	0	0.000120935	0	0	0	0	0
OTU_128	0	0.000628366	8.20628e-05	0	0.000181143	0	0	0.000982383
OTU_129	0	0	0	0	0.000430215	0	0.000131953	0
OTU_130	0.00207756	0	1.72764e-05	0.000528741	0	9.39938e-05	0	0.000687668
OTU_131	0.000216413	0	0	0	0.000203786	0	0	0.000622176
OTU_132	0	0	0.000107977	0	0	0	0	0.000491191
OTU_133	0	0	0	0	0	0	0	0.000851398
OTU_134	0	0.000224417	0	0	0.000384929	0	0.000113103	0
OTU_135	0	0	7.34246e-05	0	0.000634001	0	0	0
OTU_136	0	0.000179533	0.000103658	0	0	0	0	0
OTU_137	0.000216413	0.00067325	0.000198678	0	0.000747215	0	5.65515e-05	0
OTU_138	0	0.00067325	7.77437e-05	0	0	0	0	0
OTU_139	0	0	0	0	0.000611358	0	0	0
OTU_140	0	0	0.000112296	0	0	0	0	0
OTU_141	0	0	0	0	0.000566072	0	0	0
OTU_142	0	0	5.61482e-05	0.00026437	0	0.000156656	0	0
OTU_143	0.00108206	0.0005386	0	0.000226603	9.05715e-05	0	0	0
OTU_144	0	0	0	0	0	0	0	0.000785906
OTU_145	0	0.000493716	0	0	0.0001585	0	0.000131953	3.27461e-05
OTU_146	0	0	0	0	0.000520786	0	0	0
OTU_147	0	0.000583483	0	0	0	0	0	0.00153907
OTU_148	0.000649238	0	2.15955e-05	0.00026437	0	0.000313313	7.5402e-05	0
OTU_149	0	0	0	0	0.000294357	0	0	0.00245596
OTU_150	0	0	0.000107977	0	0	0	0	0
OTU_151	0	0.000359066	0	0	0.000407572	0	0	0
OTU_152	0.000216413	0	2.59146e-05	0	0	0	0.000113103	0.000425699
OTU_154	0	0	9.93392e-05	0	0	0	0	0
OTU_155	0	0	0	0	0	0	0	0.000884144
OTU_156	4.32825e-05	0	0	0	0.0004755	0	0	0
OTU_157	0	0	9.93392e-05	0	0	0	0	0
OTU_158	0	0	0	0	0	0.00075195	0	0
OTU_159	0	0.00040395	1.72764e-05	0	0	0.000438638	0	0
OTU_160	0	0	0	0	0	0	0.000414711	0
OTU_162	0	0	0	0	0	0	0	0.000785906
OTU_163	0	0	0	0	0	0	0	0.00075316
OTU_164	0	0.000987433	0	0	0	0	9.42525e-05	0
OTU_165	0	0	0	0	0.000294357	0	0	0.000327461
OTU_166	0	0	9.50201e-05	0	0	0	0	0
OTU_167	0	0.0005386	0	0	0	0	0	0.000622176
OTU_168	0	0	0	0	0	0	0	0.000785906
OTU_169	0.00103878	0.00040395	0	0.000604275	0	0	0	0
OTU_170	0	0	0	0	0.000452858	0	0	0
OTU_171	8.65651e-05	8.97666e-05	3.45528e-05	0	2.26429e-05	0	3.7701e-05	0.000392953
OTU_172	0	0	0	0	0	0	0	0.000720414
OTU_173	8.65651e-05	0	0	0	0.000430215	0	0	0.00016373
OTU_174	0	0	6.91055e-05	0	6.79286e-05	0	0	0.000360207
OTU_175	0	0	0	0	0	0	0	0.000687668
OTU_176	8.65651e-05	0	3.45528e-05	0	0.000181143	0	5.65515e-05	0.000261969
OTU_177	0.000129848	0	0	0	0.000656643	0	0	0
OTU_178	0	0	0	0.00113302	0	0.000908607	0	0
OTU_179	0	0.00040395	1.29573e-05	0	4.52858e-05	0	0	0.000196477
OTU_180	0	0	8.63819e-05	0	0	0	0	0
OTU_181	8.65651e-05	0.000718133	5.18291e-05	0	0	0	0	0.000818652
OTU_183	0	0.000718133	5.61482e-05	0	0.000135857	0	0.000131953	0
OTU_184	0	0.000987433	0	0	0	0	0	0
OTU_185	0	0	0	0	0.000452858	0	0	0
OTU_186	0	0.000583483	5.18291e-05	0	0.000294357	0	0	0
OTU_187	0	0	0	0	0	0	0	0.000622176
OTU_188	0	0	8.63819e-05	0	0.000860429	0	0	0
OTU_189	0	0	3.88719e-05	0	0	0	0	0.000720414
OTU_190	0	0	8.63819e-05	0	0	0	0	0.000622176
OTU_191	0	0	0	0	0	0.000563963	0	0
OTU_192	0	0	0	0	0.000724572	0	0	0
OTU_193	0.000216413	0	0	0.000453206	0	0	0	0
OTU_194	4.32825e-05	0	0	0	0.000181143	0	0.000150804	0
OTU_195	0	0	0	0	0.000384929	0	3.7701e-05	0
OTU_196	0	0	0	0	0	0	0	0.000622176
OTU_198	0	0	7.34246e-05	0	0	0	0	0
OTU_199	0.00017313	0.000224417	8.63819e-06	0	0	0	0	0.00111337
OTU_200	0	0	0	0	0	0	0	0.000687668
OTU_201	0	0	0	0	0.000452858	0	0	0
OTU_202	0.000129848	0	0	0	0	0	0	0.000622176
OTU_203	0	0	7.77437e-05	0	0	0	0	0
OTU_204	0.000216413	0.000179533	7.77437e-05	0	0	0	0	0.000491191
OTU_205	4.32825e-05	0	0	0	0.000249072	0	9.42525e-05	0
OTU_206	0	0	0	0	0	0	0	0.000556683
OTU_207	0	0	0	0.000604275	0	0	0	0
OTU_208	0.000822368	0	0	0	0	0	0	0
OTU_209	0	0	0	0	0.000452858	0	0	0
OTU_210	0	0	0	0.000755344	0	0	0	0
OTU_211	0	0.00013465	0	0	0.000317	3.13313e-05	0	0
OTU_212	0	0	0	0	0	0	0	0.000654922
OTU_213	0	0	7.34246e-05	0	0	0	0	0
OTU_214	0	0.000718133	0	0	0	0	0	0
OTU_215	0	8.97666e-05	6.04673e-05	0	0	0	0	0
OTU_216	0	0	0	0	0	0	0	0.000556683
OTU_217	0	0	6.91055e-05	0	0	0	0	0
OTU_218	0	0	0	0	0	0	0	0.00167005
OTU_219	0	0.0005386	0	0	0	0	9.42525e-05	0
OTU_220	0	0.0002693	0	0	0.000339643	0	0	0.000523937
OTU_221	0	0	7.34246e-05	0	0	0	0	0
OTU_222	0.000389543	4.48833e-05	0	0.000339905	4.52858e-05	0.000125325	0	0
OTU_223	0	0	0	0	0	0	0	0.000556683
OTU_224	4.32825e-05	0	0	0	0	0.000469969	0	0
OTU_225	0	0	0	0	0	0	0	0.000523937
OTU_227	0	4.48833e-05	0	0	0.000113214	3.13313e-05	0	0.000425699
OTU_228	0	0	0	0.000642042	0	0	0	0
OTU_229	0	0	0	0	0	0	0	0.000458445
OTU_230	0	0	0	0.000415439	0	0	7.5402e-05	0.000458445
OTU_231	0	0	6.91055e-05	0	0	0	0	0
OTU_232	0	0	0	0	0	0	0	0.000491191
OTU_233	8.65651e-05	0.00013465	0	0	0.000113214	0	0	0.000130984
OTU_234	0	0	0	0	0.000317	0	0	0
OTU_235	0	0.00067325	0	0	0	0	0.000263907	0
OTU_236	0	0.000628366	0	0	0	0	0.000150804	0
OTU_237	0	0	6.47864e-05	0	0	0	0	0
OTU_238	0	0	0	0	0	0	0	0.000556683
OTU_239	0	0	6.47864e-05	0	0	0	0	0
OTU_240	0	0	0	0.000642042	0	0	0	0
OTU_241	0	0	0	0	0.000362286	0	0	0
OTU_242	0	0	0	0	0.000362286	0	0	0
OTU_243	0	0	0	0	0.000317	0	0	0
OTU_244	0	4.48833e-05	0	0	0	0.000438638	0	0
OTU_245	0	0	0	0	0	0	0	0.000491191
OTU_246	0	0	0	0.000490974	2.26429e-05	0.000344644	0	0
OTU_248	0.00017313	0	0	0	0.000181143	0	0.000150804	3.27461e-05
OTU_250	0	0.000179533	2.59146e-05	0	0.000339643	0	0	0
OTU_251	0.000389543	0	6.47864e-05	0	0	0	0	0
OTU_252	4.32825e-05	0	0	0	0	0	0	0.000491191
OTU_253	0	0	0	0	0	0	3.7701e-05	0.000360207
OTU_254	0	0	0	0	0.000384929	0	0	0
OTU_255	0	0	6.04673e-05	0	0	0	0	0
OTU_256	0	0	0	0	0	0.000407306	0	0
OTU_257	0.000129848	0	6.04673e-05	0	0	0	0	0
OTU_258	0	0	0	0	0	0	1.88505e-05	0.000425699
OTU_259	0	0	0	0	0.000294357	0	0	0
OTU_260	0	0	0	0	0.000339643	0	0	0
OTU_261	0	0	0	0	0	0	0	0.000392953
OTU_262	0	0	0	0	0.000362286	0	5.65515e-05	0
OTU_263	0	0	0	0	0	0	0	0.000425699
OTU_264	0	0	4.31909e-05	0	0	6.26625e-05	0	0
OTU_265	0	8.97666e-05	0	0	0.000271715	0	9.42525e-05	0
OTU_266	0	0	6.04673e-05	0	0	0	0	0
OTU_267	0.000562673	0	0	0	0	0	0	0
OTU_268	0	0	0	0	0	0	0	0.000392953
OTU_269	0	4.48833e-05	3.45528e-05	0.000528741	0	0.000125325	0	0.000196477
OTU_270	0	0	5.18291e-05	0	0	0	0	0
OTU_272	0	0	0	0.000453206	0	0	0	0
OTU_273	0	0	0	0	0.000271715	0	0	0
OTU_274	0	0.000583483	0	0	0	0	0	0
OTU_275	0	0	4.751e-05	0	0	0	0	0
OTU_276	0	0	0	0	0.000294357	0	0	0
OTU_277	0	0.000224417	3.45528e-05	0	0	0	0	0
OTU_278	0.000129848	0	1.72764e-05	0	0	0.000156656	0	0
OTU_279	0	0.00013465	0	0	0	0	0.000150804	0
OTU_280	0	0	7.34246e-05	0	0	0	0	0
OTU_282	0	0	5.61482e-05	0	0	0	0	0
OTU_283	0	0	5.61482e-05	0	0	0	0	0
OTU_284	0	0.000493716	0	0	0	0	0	0
OTU_285	0	0	3.02337e-05	0	0	0.000125325	0	0
OTU_286	0	0	0	0	0.000249072	0	0	0
OTU_287	0	0	0	0	0	0	0.000207355	0
OTU_288	0	0	0	0	0	0	0.000226206	0
OTU_289	0	4.48833e-05	2.59146e-05	0	0	0	0	0.000229223
OTU_290	0	0.000583483	0	0	0	0	0	0
OTU_291	0.000562673	0	2.59146e-05	0	0.000407572	0	0.000226206	0
OTU_292	0	0.000493716	0	0	0	0	9.42525e-05	0
OTU_293	0	0.0005386	0	0	0	0	0	0.000229223
OTU_294	0.000129848	0	3.88719e-05	0	0	0	0	0
OTU_295	0	0	0	0	0	0	0	0.000360207
OTU_296	0	0.0005386	0	0	0	0	0	0
OTU_297	0	0	0	0	0	0	0	0.000360207
OTU_298	0	0	0	0	0.000271715	0	0	0
OTU_299	8.65651e-05	0	0	0	2.26429e-05	0	0.000131953	0.00075316
OTU_300	0	0	0	0	0.000271715	0	0	0
OTU_301	0	0.000314183	8.63819e-05	0	0	0	0	0
OTU_302	0	0	0	0	0	0.000313313	0	0
OTU_303	0	0	0	0	0.000249072	0	0	0
OTU_304	0	0	0	0	0	0	0	0.000360207
OTU_305	0	0	0	0	0	0	0.000207355	0
OTU_306	0	0	4.751e-05	0	0	0	0	0
OTU_307	8.65651e-05	0	3.45528e-05	0	0.000181143	0	5.65515e-05	0.000458445
OTU_308	0	0	0	0	0	0	0	0.000327461
OTU_309	0	0	1.29573e-05	0	0	0	0	0.000229223
OTU_310	0	0	4.751e-05	0	0	0	0	0
OTU_311	0	0.000493716	0	0	0	0	0	0
OTU_312	0	0	0	0	0.000226429	0	0	0
OTU_313	0	0	0	0.000377672	0	0	0	6.54922e-05
OTU_314	0	0.0005386	0	0	0	0	0	0
OTU_315	0	0	4.31909e-05	0	0	0	0	0
OTU_316	0	0	0	0	0	0	0.000188505	0
OTU_317	0	0	0	0	0	0	0	0.000392953
OTU_318	0	0	0	0	0.000249072	0	0	0
OTU_319	8.65651e-05	4.48833e-05	8.63819e-06	0	0.000135857	0	0.000150804	9.82383e-05
OTU_320	0	0.000493716	0	0	0	0	0	0
OTU_321	0	0	1.29573e-05	0	0	0.000219319	0	0
OTU_322	0	0	0	0	0	0	0	0.000294715
OTU_323	0.000129848	0	0	0	0	0	0.000131953	0
OTU_324	0	0	5.18291e-05	0	0	0	0	0
OTU_325	0	0.00013465	0	0	0	0	0	0.000294715
OTU_326	0	0	0	0	0.000203786	0	0	0
OTU_327	0	0	0	0.000339905	0	0	0	0
OTU_328	0	0	4.31909e-05	0	0	0	0	0
OTU_329	0	0	3.88719e-05	0	0	0	0	0
OTU_330	0	0	1.29573e-05	0	6.79286e-05	0	3.7701e-05	0.000130984
OTU_332	0	0	0	0	0.000203786	0	0	0
OTU_333	0	0	0	0	0	0	0.000188505	0
OTU_334	0	0	0	0	0	0	0	0.000327461
OTU_335	0	0.000448833	0	0	0	0	0	0
OTU_336	0	0	0	0	0	0	0	0.000327461
OTU_337	4.32825e-05	0	3.45528e-05	0	0	0	0	0
OTU_338	0	0	0	0	0.000203786	0	0	0
OTU_339	0	0	0	0	0	0	0.000188505	0
OTU_340	0	0	0	0	0.000249072	0	9.42525e-05	0
OTU_341	0.000476108	0	0	0	0	0	0	0
OTU_342	4.32825e-05	0	4.31909e-06	0	0	0	0	0.000294715
OTU_343	8.65651e-05	0	0	0	0.000113214	0	0.000207355	0
OTU_344	0	0	0	0	0.000181143	0	0.000169654	0
OTU_345	4.32825e-05	0	0	0	0.000181143	0	0	0
OTU_346	0	0	0	0	0.000226429	0	0	0
OTU_347	0	0	0	0	0.000203786	0	0	0
OTU_348	0.000389543	0	0	0	0	0	0	0
OTU_349	0	0.00040395	0	0	0	0	0	0
OTU_350	0	0.000359066	0	0	0	0	0	0
OTU_352	0	0.000359066	0	0	0	0	0	0
OTU_353	0	0	0	0.000302138	0	0	0	0
OTU_354	0	0	0	0	0	0	0	0.000294715
OTU_356	0	0.000359066	0	0	0	0	0	0
OTU_357	0	0.000359066	0	0	0	0	0	0
OTU_358	0	0.0002693	2.59146e-05	3.77672e-05	0.000249072	9.39938e-05	0	0
OTU_359	0	0	0	0	0.000203786	0	0	0
OTU_360	0	0	0	0.000377672	0	0	0	0
OTU_362	0	0.000179533	0	0	0.000181143	0	0	0
OTU_363	0	0	3.45528e-05	0	0	0	0	0
OTU_364	0	0	0	0.000151069	0	0.000219319	0	0
OTU_365	0	0	0	0	0	0.000281981	0	0.00016373
OTU_366	0	0	0	0	0	0	0.000150804	0
OTU_367	0	0.000359066	0	0	0	0	1.88505e-05	3.27461e-05
OTU_368	0.000389543	0	0	0	0	0	0	0
OTU_369	0	0	6.04673e-05	0	0	0	0	0
OTU_370	0	0	0	0	0.000249072	0	0.000131953	0
OTU_371	0	0	0	0	0	0	0	0.000294715
OTU_372	0	0	0	0	0.000181143	0	0	0
OTU_373	0	0.000448833	0	0	0	0	0	0
OTU_374	0	0	5.61482e-05	0	0	0	1.88505e-05	0
OTU_375	0	0	0	0	0	0	0.000150804	0
OTU_378	0	0	0	0	0.000271715	0	0	0
OTU_379	0.000129848	0	1.72764e-05	0	0	0	0	0
OTU_380	0	0.00040395	0	0	0	0	0	0
OTU_381	0	0	3.88719e-05	0	0	0	0	0
OTU_383	0	0.000359066	0	0	0	0	0	0
OTU_384	4.32825e-05	0.000314183	0	0	0	0	0	0
OTU_385	4.32825e-05	0.000359066	0	0	0	0	0	0
OTU_386	0	0	3.02337e-05	0	0	0	1.88505e-05	0
OTU_387	0	0	0	0	0	0.000219319	0	0
OTU_388	0	0	0	0	0	0	0.000169654	0
OTU_389	0	0	0	0.00026437	0	0	0	0
OTU_391	0	4.48833e-05	0	0	0	0	0	0.000229223
OTU_392	0	0	0	0	0	0	0.000150804	0
OTU_393	0	0	0	0	0	0	0.000131953	0
OTU_394	0.000302978	0	0	0	0	0	0	0
OTU_396	0	0	0	0	0	0	0.000188505	0
OTU_397	0	0	0	0	0	0.000313313	0	0
OTU_398	0	0	0	0	0.000181143	0	0	0
OTU_399	0	0	0	0	0	0	3.7701e-05	0.00016373
OTU_400	0	0	3.02337e-05	0	0	0	0	0
OTU_401	0	0	0	0	0	0	0	0.000458445
OTU_402	0	0	0	0	0	0	0.000188505	0
OTU_404	0	0	2.15955e-05	0.00026437	0	0	0	0
OTU_405	0	0	0	0	0.000181143	0	0	0
OTU_406	0	0	0	0	0.0001585	0	0	0
OTU_407	0	0	2.15955e-05	0	2.26429e-05	0	0.000131953	0
OTU_410	0	0	2.59146e-05	0	0	0	0	0
OTU_411	0	0	0	0.000113302	4.52858e-05	0	1.88505e-05	6.54922e-05
OTU_412	0	0	0	0	0	0	0.000131953	0
OTU_413	0	0	2.59146e-05	0	0	0	0	0
OTU_415	0	0	0	0	0.0001585	0	0	0
OTU_416	0	0	0	0	0.0001585	0	0	0
OTU_419	0	0	6.04673e-05	0	0	0	0	0.000196477
OTU_420	0	0.000359066	0	0	0	0	0	0
OTU_421	0	0.000314183	0	0	0	0	0	0
OTU_422	0	0	0	0	0.0001585	0	0	6.54922e-05
OTU_423	0.000129848	4.48833e-05	3.02337e-05	0	0	0	0	0
OTU_424	0	0	0	0	0.000181143	0	0	0
OTU_425	0.000259695	0	0	0	0	0	5.65515e-05	0
OTU_426	0	0	0	0.000226603	0	0	0	0
OTU_427	0	0.0002693	0	0	0	0	0	0
OTU_428	0.000302978	0	0	0	0	0	0	0
OTU_429	0	0	0	0	0	0	0.000113103	0
OTU_430	0.00017313	0	0	0	6.79286e-05	0	5.65515e-05	0
OTU_431	0	0.000448833	0	0	0	0	0	0
OTU_432	0.000259695	0	0	0	0	0	0	0
OTU_433	0.000302978	0	0	0	0	0	0	0
OTU_434	0	0	0	0	0	0	0.000131953	0
OTU_435	0.000259695	0	0	0	0	0	0	0
OTU_436	0	0	0	0.000113302	0	0.000125325	0	0
OTU_437	0	0	0	0	0	0.000219319	0	0
OTU_438	0	0	0	0	0.000181143	0	0	0
OTU_439	0	0	0	0	0	0	0	0.000196477
OTU_440	0	0	0	0	0.000135857	0	0	0
OTU_441	0	4.48833e-05	0	0	0	0	0	0.00016373
OTU_442	0	0	1.29573e-05	0	9.05715e-05	0	0	0.000196477
OTU_443	0	0	0	0	0	0.000187988	0	0
OTU_444	0	0	2.59146e-05	0	0	0	0	0
OTU_445	0	0	2.15955e-05	0	0	0	0	0
OTU_446	0.000216413	0	0	0	0	0	0	0
OTU_447	0	0	0	0.000188836	0	0	0	0
OTU_448	0	0.000224417	0	0	0	0	0	0
OTU_449	4.32825e-05	0.00013465	0	0	0	0.000187988	0	0
OTU_450	0	0.000897666	0	0	0	0	0	0
OTU_451	0	0	2.15955e-05	0	0	0	0	0
OTU_452	0	0	2.15955e-05	0	0	0	0	0
OTU_453	0	4.48833e-05	2.15955e-05	0	0	0	0	0
OTU_454	0	0	0	0	0	0	9.42525e-05	0
OTU_455	0.000216413	0	0	0	0	0	0.000131953	0
OTU_456	0	0	2.59146e-05	0	0	0	0	0
OTU_457	0.00034626	0	0	0	0	0	0	0
OTU_458	0	0	0	0.000226603	0	0	0	0
OTU_459	0	0.000448833	0	0	0	0	1.88505e-05	0
OTU_460	0	0	2.15955e-05	0	0	0	0	0
OTU_461	0	0	0	0	0	0	0.000113103	0
OTU_462	0	0	0	0	0.000113214	0	0	0
OTU_463	0	0	0	0.000226603	0	0	0	0
OTU_464	0	0	0	0	0	0	0.000113103	0
OTU_465	0	0	2.15955e-05	0	0	0	0	0
OTU_466	0	0	0	0	6.79286e-05	6.26625e-05	0	0
OTU_469	0	0	0	0	0	0	0.000113103	0
OTU_470	0	0.000224417	0	0	0	0	0	0
OTU_471	0	0.000224417	0	0	0	0	0	0
OTU_472	0	0.0002693	0	0	0	0	0	0
OTU_473	0	0.000179533	0	0	0	0	0	0
OTU_474	0.000216413	0	0	0	0	0	0	0
OTU_475	0	0.000224417	0	0	0	0	0	0
OTU_477	0.00017313	0	0	0	0	0	0	0
OTU_480	0	0.000224417	0	0	0	0	0	0
OTU_481	0	0	0	0	0	0	7.5402e-05	0
OTU_482	0.000129848	0	4.31909e-06	0	0	0	7.5402e-05	0
OTU_483	0	0.000224417	0	0	0	0	0	0
OTU_484	0.00017313	0	0	0	0	0	0	0
OTU_485	0.00017313	0	0	0	0	0	7.5402e-05	0
OTU_486	0.000216413	0	0	0	0	0	0	0
OTU_487	0	0	0	0	0	0	0	0.000130984
OTU_488	0	0	1.72764e-05	0	0.000113214	0	0	0
OTU_489	0	0	1.72764e-05	0	0	0	0	0
OTU_492	0	0	1.72764e-05	0	0	0	0	0
OTU_494	0	0	0	0.000151069	0	0	0	0
OTU_495	0	0	0	0	0	0.000125325	0	0
OTU_496	0	0	0	0	0.000113214	0	0	0
OTU_497	0	0	1.72764e-05	0	0	0	0	0
OTU_498	0	0	0	0.000151069	0	0	0	0
OTU_499	0	0	0	0	0	0	0.000150804	0
OTU_500	0	0	0	0	0.000113214	0	0	0
OTU_501	0	0	0	0	9.05715e-05	0	0	0
OTU_502	0	0	0	0.000151069	0	0	0	0
OTU_503	0	0	0	0	0	0	7.5402e-05	0
OTU_504	0	0	0	0	0	0.000125325	0	3.27461e-05
OTU_505	0	0	0	0	0	0	9.42525e-05	0
OTU_506	0	0	1.72764e-05	0	0	0	0	0
OTU_507	0	0	0	0.000151069	0	0	0	0
OTU_508	0	0	2.15955e-05	0	0	0	0	0
OTU_509	0.000302978	0	0	0	0	0	0	0
OTU_511	0	0	0	0	0.000113214	0	0	0
OTU_512	0	0	0	0	0	0	0	0.00016373
OTU_513	0	0	1.72764e-05	0	0	0	0	0
OTU_514	0	0	0	0	0	0	7.5402e-05	0
OTU_515	0	0	0	0	0	0	0	0.00016373
OTU_516	0	0	2.15955e-05	0	0	0	0	0
OTU_517	0	0	2.15955e-05	0	0	0	0	0
OTU_518	0	0	0	0	0	0.000187988	0	0
OTU_519	0	0	2.15955e-05	0	0	0	0	0
OTU_520	0	0	0	0	0	0	0	0.00016373
OTU_521	0	0	0	0	0	0	7.5402e-05	0
OTU_523	8.65651e-05	0.00013465	2.59146e-05	0	0	0	1.88505e-05	0
OTU_524	0	0	2.15955e-05	0	0	0	0	0
OTU_525	0.00017313	0	0	0	0	0	0	0
OTU_526	0	0	0	0	0	0	0	9.82383e-05
OTU_527	0	0.00013465	0	0	0	0	0	0
OTU_528	0	0	0	0	0	0	5.65515e-05	0
OTU_529	0	8.97666e-05	0	0	0.000113214	0	7.5402e-05	0
OTU_530	0	0	1.29573e-05	0	0	0	0	0
OTU_533	0.00017313	0	0	0	0	0	0	0
OTU_534	0	0	0	0.000113302	0	0	0	0
OTU_536	0	0	0	0	0	0	0	9.82383e-05
OTU_537	0.000129848	0	0	0	0	0	0	0
OTU_538	0	0	0	0	0	0	0	0.000130984
OTU_540	0.000129848	0	0	0	0	0	0	0
OTU_541	0.00017313	0.00013465	4.31909e-06	0	2.26429e-05	0	0	0
OTU_542	0	8.97666e-05	0	0	6.79286e-05	0	0	0
OTU_543	0	0.000179533	0	0	0	0	0	0
OTU_546	0.000129848	0	0	0	0	0	0	0
OTU_547	0	0.000179533	0	0	0	0	0	0
OTU_549	0.000129848	0	0	0	0	0	0	0
OTU_550	0.000129848	0	0	0	2.26429e-05	0	7.5402e-05	9.82383e-05
OTU_551	0	0	0	0	0	0	5.65515e-05	0
OTU_552	0	0.000179533	0	0	0	0	0	0
OTU_553	0	0	0	0	6.79286e-05	0	0	0
OTU_557	0	0.000224417	0	0	0	0	0	0
OTU_558	0	0	0	0.000113302	0	0	0	0
OTU_559	0	0.00013465	0	0	0	0	0	0
OTU_560	0	0	0	0.000151069	0	0	0	0
OTU_561	0	0.000179533	0	0	0	0	0	0
OTU_562	0	0	0	0	0	0	5.65515e-05	6.54922e-05
OTU_563	0	0.00013465	0	0	0	0	0	0
OTU_564	0	0	0	0	9.05715e-05	0	7.5402e-05	0
OTU_565	0	0	0	0	6.79286e-05	0	0	0
OTU_566	0	0	0	0.000113302	0	0	0	0
OTU_567	0	0	1.29573e-05	0	0	0	0	0
OTU_568	0	4.48833e-05	0	0	6.79286e-05	0	0	0
OTU_569	0	0	0	0	0.000113214	0	0	0
OTU_570	0	0	0	0	6.79286e-05	0	0	0
OTU_571	0	0	1.29573e-05	0	0	0	0	0
OTU_572	8.65651e-05	0	0	0	0	0	0	9.82383e-05
OTU_573	0	0	0	0	0	0	5.65515e-05	0
OTU_574	0	0	1.72764e-05	0	0	0	0	0
OTU_575	0	0.00013465	0	0	0	0	0	0
OTU_576	0	0.00013465	0	0	0	0	0	0
OTU_577	8.65651e-05	0	0	0	0	0	0	0
OTU_582	0	0	8.63819e-06	0	0	0	0	0
OTU_586	0	0	2.15955e-05	0	0	0	0	0
OTU_587	0	0	1.72764e-05	0	0	0	0	0
OTU_588	0	0	1.29573e-05	0	0	0	0	0
OTU_589	0	0	8.63819e-06	0	0	0	0	0
OTU_590	0	0	1.29573e-05	0	0	0	0	0
OTU_592	0	0	8.63819e-06	0	0	0	0	0
OTU_593	0	0	0	0	4.52858e-05	0	0	0
OTU_596	8.65651e-05	0	0	0	0	0	1.88505e-05	0
OTU_597	0	0	0	0	0	0	0	9.82383e-05
OTU_598	0	0	0	0	0	0	3.7701e-05	0
OTU_599	0	0	0	0	0	0	3.7701e-05	0
OTU_601	0.000129848	0	0	0	0	0	0	0
OTU_602	8.65651e-05	0	0	0	0	0	0	0
OTU_605	0	0	0	0	0	0	0	9.82383e-05
OTU_606	8.65651e-05	0	0	0	0	0	0	0
OTU_608	0	8.97666e-05	0	0	0	0	0	0
OTU_611	8.65651e-05	0	0	0	0	0	0	0
OTU_613	0	0	0	0	0	0	0.000113103	0.00016373
OTU_614	0	0	0	7.55344e-05	0	0	0	0
OTU_615	0	0	0	7.55344e-05	0	0	0	0
OTU_616	0	0	8.63819e-06	0	0	0	0	0
OTU_617	0	0	8.63819e-06	0	0	0	0	0
OTU_618	0	0	8.63819e-06	0	0	0	0	0
OTU_619	0	0	8.63819e-06	0	0	0	0	0
OTU_620	0	8.97666e-05	0	0	0	0	0	0
OTU_624	0	0	8.63819e-06	0	0	0	0	0
OTU_625	0	0	0	0	0	6.26625e-05	0	0
OTU_630	0	0	0	0	2.26429e-05	0	3.7701e-05	0
OTU_632	0	0	0	0	0	6.26625e-05	0	0
OTU_633	0	0	8.63819e-06	0	0	0	0	0
OTU_634	0	0	8.63819e-06	0	0	0	0	0
OTU_635	0	0	0	0	0	9.39938e-05	0	0
OTU_641	8.65651e-05	0	0	0	0	0	0	0
OTU_643	0	8.97666e-05	0	0	0	0	0	0
OTU_644	0	0	0	0	0	6.26625e-05	0	0
OTU_646	8.65651e-05	0	0	0	0	3.13313e-05	0	0
OTU_647	0	0	8.20628e-05	0	0	0	0	0
OTU_648	0	8.97666e-05	0	0	0	0	0	0
OTU_649	0	8.97666e-05	4.31909e-06	0	0	0	0	0
OTU_650	0	0.00013465	0	0	0	0	0	0
OTU_651	0	0	0	0	0	0	0	6.54922e-05
OTU_652	0	0	8.63819e-06	0	0	0.000219319	0	0
OTU_653	0.000259695	8.97666e-05	0	0	0	0	0	0
OTU_654	0	8.97666e-05	0	0	0	0	0	0
